# Supplementary material for: Application of Sebum Lipidomics to Biomarkers Discovery in Neurodegenerative Diseases
Source: Metabolites. 2021 Nov 29;11(12):819. doi: 10.3390/metabo11120819 (PMC8708591; doi:10.3390/metabo11120819)
Supplement: Supplementary file 1 [file metabolites-11-00819-s001.zip]

Archive with 10 entries (10 files):
- BrigantiS SupplementaryTableS1.xlsx
- BrigantiS SupplementaryTableS2.xlsx
- Supplementary Figure S1 Revision.pptx
- Supplementary Figure S2 Revision.html
- Supplementary Figure S3 (a) Scores_Gender_SC1.png
- Supplementary Figure S3 (b) Loadings_Gender_SC1.png
- Supplementary Figure S4 (a) Females Significance_Group.png
- Supplementary Figure S4 (b) Males Significance_Group.png
- Supplementary Figure S5.html
- Supplementary Figure S6.html
