# Supplementary material for: Application of Sebum Lipidomics to Biomarkers Discovery in Neurodegenerative Diseases
Source: Metabolites. 2021 Nov 29;11(12):819. doi: 10.3390/metabo11120819 (PMC8708591; doi:10.3390/metabo11120819)
Supplement: Supplementary file 1 [file metabolites-11-00819-s001.zip › BrigantiS SupplementaryTableS1.xlsx]

## Sheet: Supplementary Table S1
Correlation matrix (Spearman
Group	Value	Variables	Age	BMI	SER	eBCFAs	oBCFAs	eSCFAs	oSCFAs	MUFAs	PUFAs	FOHs	VitaminE	Cholesterol	Squalene	TGs	WEs	C16:1/C16:0	C17:1/C17:0	C18:1/C18:0	C18:2/C16:1	C24:0/C18:0
HS	Correlation	Age	1	0.152269	-0.103622	0.163142	0.0536535	-0.0222466	0.0824432	0.0667397	0.0248638	0.0837518	-0.511235	0.0998915	-0.0309707	-0.361634	-0.144697	-0.0305345	-0.061069	0.152673	0.0130862	-0.423557
HS	Correlation	BMI	0.152269	1	0.138756	0.327462	0.134377	0.334421	0.0404436	0.183518	0.332681	-0.0882801	-0.308328	0.0143509	0.035225	0.301784	0.14295	-0.176995	-0.0382692	0.287889	0.111763	0.184388
HS	Correlation	SER	-0.103622	0.138756	1	0.722766	0.773212	0.382692	0.762775	0.691455	0.652316	-0.136986	0.0691455	0.795825	0.740161	0.664926	0.420366	0.613177	0.356164	0.536204	-0.564471	0.474016
HS	Correlation	eBCFAs	0.163142	0.327462	0.722766	1	0.853913	0.552174	0.743478	0.873043	0.749565	-0.249565	-0.133913	0.681739	0.729565	0.593866	0.499891	0.531304	0.473913	0.77913	-0.586957	0.492174
HS	Correlation	oBCFAs	0.0536535	0.134377	0.773212	0.853913	1	0.432174	0.915652	0.936522	0.753043	-0.313913	-0.02	0.78	0.844348	0.518599	0.350664	0.733043	0.572174	0.79913	-0.746087	0.561739
HS	Correlation	eSCFAs	-0.0222466	0.334421	0.382692	0.552174	0.432174	1	0.310435	0.516522	0.558261	0.106087	-0.266957	0.426087	0.294783	0.517729	0.317599	-0.149565	0.236522	0.28	-0.172174	0.0773913
HS	Correlation	oSCFAs	0.0824432	0.0404436	0.762775	0.743478	0.915652	0.310435	1	0.863478	0.613043	-0.373043	-0.0165217	0.722609	0.809565	0.495106	0.39243	0.786087	0.528696	0.771304	-0.82	0.536522
HS	Correlation	MUFAs	0.0667397	0.183518	0.691455	0.873043	0.936522	0.516522	0.863478	1	0.785217	-0.346957	-0.0669565	0.76087	0.848696	0.642158	0.52556	0.69913	0.647826	0.851304	-0.727826	0.506957
HS	Correlation	PUFAs	0.0248638	0.332681	0.652316	0.749565	0.753043	0.558261	0.613043	0.785217	1	0.086087	-0.00782609	0.734783	0.648696	0.636067	0.475093	0.466087	0.402609	0.487826	-0.25913	0.356522
HS	Correlation	FOHs	0.0837518	-0.0882801	-0.136986	-0.249565	-0.313913	0.106087	-0.373043	-0.346957	0.086087	1	-0.0608696	-0.0417391	-0.473913	-0.233631	-0.3598	-0.392174	-0.554783	-0.675652	0.63913	-0.622609
HS	Correlation	VitaminE	-0.511235	-0.308328	0.0691455	-0.133913	-0.02	-0.266957	-0.0165217	-0.0669565	-0.00782609	-0.0608696	1	0.0478261	0.256522	0.13139	0.0800522	0.0591304	0.183478	-0.0321739	-0.0582609	0.415652
HS	Correlation	Cholesterol	0.0998915	0.0143509	0.795825	0.681739	0.78	0.426087	0.722609	0.76087	0.734783	-0.0417391	0.0478261	1	0.827826	0.564716	0.309767	0.604348	0.437391	0.541739	-0.534783	0.293043
HS	Correlation	Squalene	-0.0309707	0.035225	0.740161	0.729565	0.844348	0.294783	0.809565	0.848696	0.648696	-0.473913	0.256522	0.827826	1	0.660866	0.466826	0.714783	0.667826	0.793913	-0.771304	0.616522
HS	Correlation	TGs	-0.361634	0.301784	0.664926	0.593866	0.518599	0.517729	0.495106	0.642158	0.636067	-0.233631	0.13139	0.564716	0.660866	1	0.720505	0.381988	0.529911	0.507287	-0.372417	0.482489
HS	Correlation	WEs	-0.144697	0.14295	0.420366	0.499891	0.350664	0.317599	0.39243	0.52556	0.475093	-0.3598	0.0800522	0.309767	0.466826	0.720505	1	0.32717	0.563846	0.481183	-0.319339	0.391125
HS	Correlation	C16:1/C16:0	-0.0305345	-0.176995	0.613177	0.531304	0.733043	-0.149565	0.786087	0.69913	0.466087	-0.392174	0.0591304	0.604348	0.714783	0.381988	0.32717	1	0.490435	0.611304	-0.701739	0.468696
HS	Correlation	C17:1/C17:0	-0.061069	-0.0382692	0.356164	0.473913	0.572174	0.236522	0.528696	0.647826	0.402609	-0.554783	0.183478	0.437391	0.667826	0.529911	0.563846	0.490435	1	0.668696	-0.630435	0.613043
HS	Correlation	C18:1/C18:0	0.152673	0.287889	0.536204	0.77913	0.79913	0.28	0.771304	0.851304	0.487826	-0.675652	-0.0321739	0.541739	0.793913	0.507287	0.481183	0.611304	0.668696	1	-0.80087	0.649565
HS	Correlation	C18:2/C16:1	0.0130862	0.111763	-0.564471	-0.586957	-0.746087	-0.172174	-0.82	-0.727826	-0.25913	0.63913	-0.0582609	-0.534783	-0.771304	-0.372417	-0.319339	-0.701739	-0.630435	-0.80087	1	-0.626957
HS	Correlation	C24:0/C18:0	-0.423557	0.184388	0.474016	0.492174	0.561739	0.0773913	0.536522	0.506957	0.356522	-0.622609	0.415652	0.293043	0.616522	0.482489	0.391125	0.468696	0.613043	0.649565	-0.626957	1
		Values in bold are different from 0 with a significance level alpha=0,017
Group	Value	Variables	Age	BMI	SER	eBCFAs	oBCFAs	eSCFAs	oSCFAs	MUFAs	PUFAs	FOHs	VitaminE	Cholesterol	Squalene	TGs	WEs	C16:1/C16:0	C17:1/C17:0	C18:1/C18:0	C18:2/C16:1	C24:0/C18:0
HS	p (Spearman)	Age	7.26876e-07	0.475803	0.628746	0.4445	0.803357	0.918748	0.700991	0.756315	0.909036	0.696444	0.0116294	0.641252	0.886428	0.0831778	0.498263	0.88804	0.776605	0.474622	0.95282	0.0402902
HS	p (Spearman)	BMI	0.475803	7.26876e-07	0.516253	0.118507	0.529713	0.110539	0.851539	0.388958	0.112492	0.680789	0.142611	0.948109	0.870729	0.15162	0.503519	0.406286	0.859525	0.172097	0.601803	0.38668
HS	p (Spearman)	SER	0.628746	0.516253	7.26876e-07	0.000102115	1.50973e-05	0.0658295	2.34557e-05	0.000265264	0.000739135	0.521672	0.747755	5.52959e-06	5.60814e-05	0.000540422	0.0419426	0.00179554	0.0882103	0.00772405	0.00469267	0.0203978
HS	p (Spearman)	eBCFAs	0.4445	0.118507	0.000102115	7.26876e-07	2.25145e-06	0.00585695	4.96927e-05	2.56431e-06	3.95641e-05	0.238519	0.531149	0.000347368	8.13296e-05	0.00267292	0.0138824	0.00838814	0.0204281	1.16476e-05	0.00306452	0.0156132
HS	p (Spearman)	oBCFAs	0.803357	0.529713	1.50973e-05	2.25145e-06	7.26876e-07	0.0360882	2.55159e-06	2.18224e-06	3.4607e-05	0.135236	0.927093	1.12068e-05	2.10622e-06	0.0103366	0.0935027	7.2158e-05	0.00406801	4.79435e-06	4.51117e-05	0.00493277
HS	p (Spearman)	eSCFAs	0.918748	0.110539	0.0658295	0.00585695	0.0360882	7.26876e-07	0.139795	0.0106885	0.00525345	0.620536	0.206524	0.0390179	0.161706	0.0104828	0.130524	0.483763	0.264584	0.184558	0.419368	0.718641
HS	p (Spearman)	oSCFAs	0.700991	0.851539	2.34557e-05	4.96927e-05	2.55159e-06	0.139795	7.26876e-07	2.41859e-06	0.00180062	0.07339	0.940028	0.000102644	3.18906e-06	0.0149359	0.0588284	8.53618e-06	0.00876084	1.63912e-05	2.38182e-06	0.00768249
HS	p (Spearman)	MUFAs	0.756315	0.388958	0.000265264	2.56431e-06	2.18224e-06	0.0106885	2.41859e-06	7.26876e-07	8.87604e-06	0.0972029	0.755543	2.53542e-05	2.16585e-06	0.000941444	0.00922703	0.000212615	0.000823446	2.20733e-06	8.62718e-05	0.0124404
HS	p (Spearman)	PUFAs	0.909036	0.112492	0.000739135	3.95641e-05	3.4607e-05	0.00525345	0.00180062	8.87604e-06	7.26876e-07	0.688355	0.972426	6.79098e-05	0.000806508	0.00108397	0.0200841	0.0228347	0.0521489	0.0166644	0.220535	0.0878746
HS	p (Spearman)	FOHs	0.696444	0.680789	0.521672	0.238519	0.135236	0.620536	0.07339	0.0972029	0.688355	7.26876e-07	0.777322	0.846787	0.0204281	0.270604	0.08484	0.0590046	0.00559153	0.000409051	0.00101016	0.00146515
HS	p (Spearman)	VitaminE	0.0116294	0.142611	0.747755	0.531149	0.927093	0.206524	0.940028	0.755543	0.972426	0.777322	7.26876e-07	0.824535	0.225346	0.538991	0.709326	0.783576	0.389063	0.881984	0.786708	0.0444814
HS	p (Spearman)	Cholesterol	0.641252	0.948109	5.52959e-06	0.000347368	1.12068e-05	0.0390179	0.000102644	2.53542e-05	6.79098e-05	0.846787	0.824535	7.26876e-07	2.12073e-06	0.00467157	0.140683	0.00216015	0.0337201	0.00702732	0.00791195	0.164284
HS	p (Spearman)	Squalene	0.886428	0.870729	5.60814e-05	8.13296e-05	2.10622e-06	0.161706	3.18906e-06	2.16585e-06	0.000806508	0.0204281	0.225346	2.12073e-06	7.26876e-07	0.000598718	0.0225979	0.00013207	0.000501799	6.01498e-06	1.63912e-05	0.00167179
HS	p (Spearman)	TGs	0.0831778	0.15162	0.000540422	0.00267292	0.0103366	0.0104828	0.0149359	0.000941444	0.00108397	0.270604	0.538991	0.00467157	0.000598718	7.26876e-07	0.000109948	0.0663594	0.00858553	0.0123761	0.0739032	0.0180341
HS	p (Spearman)	WEs	0.498263	0.503519	0.0419426	0.0138824	0.0935027	0.130524	0.0588284	0.00922703	0.0200841	0.08484	0.709326	0.140683	0.0225979	0.000109948	7.26876e-07	0.118851	0.00474667	0.0183828	0.128341	0.0597313
HS	p (Spearman)	C16:1/C16:0	0.88804	0.406286	0.00179554	0.00838814	7.2158e-05	0.483763	8.53618e-06	0.000212615	0.0228347	0.0590046	0.783576	0.00216015	0.00013207	0.0663594	0.118851	7.26876e-07	0.0160269	0.00186814	0.000196869	0.022008
HS	p (Spearman)	C17:1/C17:0	0.776605	0.859525	0.0882103	0.0204281	0.00406801	0.264584	0.00876084	0.000823446	0.0521489	0.00559153	0.389063	0.0337201	0.000501799	0.00858553	0.00474667	0.0160269	7.26876e-07	0.000490686	0.0012317	0.00180062
HS	p (Spearman)	C18:1/C18:0	0.474622	0.172097	0.00772405	1.16476e-05	4.79435e-06	0.184558	1.63912e-05	2.20733e-06	0.0166644	0.000409051	0.881984	0.00702732	6.01498e-06	0.0123761	0.0183828	0.00186814	0.000490686	7.26876e-07	4.45605e-06	0.000789866
HS	p (Spearman)	C18:2/C16:1	0.95282	0.601803	0.00469267	0.00306452	4.51117e-05	0.419368	2.38182e-06	8.62718e-05	0.220535	0.00101016	0.786708	0.00791195	1.63912e-05	0.0739032	0.128341	0.000196869	0.0012317	4.45605e-06	7.26876e-07	0.00133122
HS	p (Spearman)	C24:0/C18:0	0.0402902	0.38668	0.0203978	0.0156132	0.00493277	0.718641	0.00768249	0.0124404	0.0878746	0.00146515	0.0444814	0.164284	0.00167179	0.0180341	0.0597313	0.022008	0.00180062	0.000789866	0.00133122	7.26876e-07
		Values in bold are different from 0 with a significance level alpha=0,017
Group	Value	Variables	Age	BMI	SER	eBCFAs	oBCFAs	eSCFAs	oSCFAs	MUFAs	PUFAs	FOHs	VitaminE	Cholesterol	Squalene	TGs	WEs	C16:1/C16:0	C17:1/C17:0	C18:1/C18:0	C18:2/C16:1	C24:0/C18:0
AD	Correlation	Age	1	-0.138502	-0.172635	0.0993602	0.10764	0.243884	0.0730147	0.0594656	0.337975	0.0120437	-0.194204	-0.0233346	0.233346	-0.0308851	0.00150659	-0.180655	-0.128717	0.154309	0.210011	0.104629
AD	Correlation	BMI	-0.138502	1	0.0971387	-0.00150376	-0.0315789	-0.0661654	-0.0165414	0.0225564	0.0390977	0.0075188	0.106767	-0.136842	-0.00451128	0.0158014	-0.0474041	0.216541	0.121805	0.0360902	-0.075188	0.102256
AD	Correlation	SER	-0.172635	0.0971387	1	0.766567	0.655121	0.41491	0.616718	0.770332	0.276356	0.0888555	0.30497	0.305723	0.565513	0.21477	0.529013	0.491717	0.614459	0.472892	-0.754519	0.382531
AD	Correlation	eBCFAs	0.0993602	-0.00150376	0.766567	1	0.911278	0.369925	0.806015	0.909774	0.353383	0.0406015	0.228571	0.276692	0.809023	0.286682	0.592175	0.709774	0.53985	0.736842	-0.827068	0.6
AD	Correlation	oBCFAs	0.10764	-0.0315789	0.655121	0.911278	1	0.428571	0.825564	0.897744	0.442105	-0.0887218	0.135338	0.372932	0.86015	0.277652	0.592175	0.61203	0.535338	0.741353	-0.781955	0.645113
AD	Correlation	eSCFAs	0.243884	-0.0661654	0.41491	0.369925	0.428571	1	0.290226	0.488722	0.33985	-0.0601504	0.386466	0.181955	0.353383	0.180587	0.297968	-0.243609	0.712782	0.26015	-0.311278	0.141353
AD	Correlation	oSCFAs	0.0730147	-0.0165414	0.616718	0.806015	0.825564	0.290226	1	0.804511	0.353383	0.0902256	0.32782	0.172932	0.774436	0.406321	0.598947	0.547368	0.442105	0.809023	-0.667669	0.529323
AD	Correlation	MUFAs	0.0594656	0.0225564	0.770332	0.909774	0.897744	0.488722	0.804511	1	0.634586	0.0526316	0.350376	0.309774	0.825564	0.267118	0.703537	0.649624	0.712782	0.837594	-0.697744	0.675188
AD	Correlation	PUFAs	0.337975	0.0390977	0.276356	0.353383	0.442105	0.33985	0.353383	0.634586	1	0.171429	0.330827	0.124812	0.508271	0.0165538	0.487585	0.249624	0.380451	0.631579	0.0421053	0.53985
AD	Correlation	FOHs	0.0120437	0.0075188	0.0888555	0.0406015	-0.0887218	-0.0601504	0.0902256	0.0526316	0.171429	1	0.416541	-0.0195489	0.133835	0.434914	0.496614	0.0781955	0.043609	-0.037594	0.0526316	-0.216541
AD	Correlation	VitaminE	-0.194204	0.106767	0.30497	0.228571	0.135338	0.386466	0.32782	0.350376	0.330827	0.416541	1	0.0075188	0.245113	0.182844	0.480813	0.0541353	0.493233	0.303759	-0.121805	0.0631579
AD	Correlation	Cholesterol	-0.0233346	-0.136842	0.305723	0.276692	0.372932	0.181955	0.172932	0.309774	0.124812	-0.0195489	0.0075188	1	0.589474	0	0.425884	0.138346	0.321805	0.145865	-0.321805	0.162406
AD	Correlation	Squalene	0.233346	-0.00451128	0.565513	0.809023	0.86015	0.353383	0.774436	0.825564	0.508271	0.133835	0.245113	0.589474	1	0.320542	0.770504	0.568421	0.532331	0.714286	-0.607519	0.595489
AD	Correlation	TGs	-0.0308851	0.0158014	0.21477	0.286682	0.277652	0.180587	0.406321	0.267118	0.0165538	0.434914	0.182844	0	0.320542	1	0.415663	0.219714	0.222724	0.217457	-0.356659	0.142965
AD	Correlation	WEs	0.00150659	-0.0474041	0.529013	0.592175	0.592175	0.297968	0.598947	0.703537	0.487585	0.496614	0.480813	0.425884	0.770504	0.415663	1	0.538751	0.666667	0.59067	-0.532732	0.425884
AD	Correlation	C16:1/C16:0	-0.180655	0.216541	0.491717	0.709774	0.61203	-0.243609	0.547368	0.649624	0.249624	0.0781955	0.0541353	0.138346	0.568421	0.219714	0.538751	1	0.305263	0.630075	-0.64812	0.574436
AD	Correlation	C17:1/C17:0	-0.128717	0.121805	0.614459	0.53985	0.535338	0.712782	0.442105	0.712782	0.380451	0.043609	0.493233	0.321805	0.532331	0.222724	0.666667	0.305263	1	0.496241	-0.559398	0.354887
AD	Correlation	C18:1/C18:0	0.154309	0.0360902	0.472892	0.736842	0.741353	0.26015	0.809023	0.837594	0.631579	-0.037594	0.303759	0.145865	0.714286	0.217457	0.59067	0.630075	0.496241	1	-0.496241	0.759398
AD	Correlation	C18:2/C16:1	0.210011	-0.075188	-0.754519	-0.827068	-0.781955	-0.311278	-0.667669	-0.697744	0.0421053	0.0526316	-0.121805	-0.321805	-0.607519	-0.356659	-0.532732	-0.64812	-0.559398	-0.496241	1	-0.446617
AD	Correlation	C24:0/C18:0	0.104629	0.102256	0.382531	0.6	0.645113	0.141353	0.529323	0.675188	0.53985	-0.216541	0.0631579	0.162406	0.595489	0.142965	0.425884	0.574436	0.354887	0.759398	-0.446617	1
		Values in bold are different from 0 with a significance level alpha=0,017
Group	Value	Variables	Age	BMI	SER	eBCFAs	oBCFAs	eSCFAs	oSCFAs	MUFAs	PUFAs	FOHs	VitaminE	Cholesterol	Squalene	TGs	WEs	C16:1/C16:0	C17:1/C17:0	C18:1/C18:0	C18:2/C16:1	C24:0/C18:0
AD	p (Spearman)	Age	5.97636e-06	0.558984	0.465043	0.676238	0.650688	0.298726	0.759772	0.80385	0.14515	0.961926	0.410251	0.923935	0.320622	0.898616	0.997454	0.444238	0.587418	0.514428	0.3725	0.659936
AD	p (Spearman)	BMI	0.558984	5.97636e-06	0.683155	0.997464	0.896294	0.781972	0.946778	0.92655	0.871187	0.977178	0.653365	0.563763	0.98732	0.949269	0.843593	0.357515	0.607873	0.881217	0.752766	0.667262
AD	p (Spearman)	SER	0.465043	0.683155	5.97636e-06	0.000122047	0.00221611	0.0701455	0.00456018	0.000106358	0.237291	0.709162	0.190624	0.189489	0.0105472	0.361544	0.0178919	0.0292116	0.00474503	0.036779	0.000184205	0.0968597
AD	p (Spearman)	eBCFAs	0.676238	0.997464	0.000122047	5.97636e-06	2.81457e-06	0.109091	1.98455e-05	2.62151e-06	0.126826	0.86618	0.330859	0.236703	1.62733e-05	0.219653	0.00692305	0.000654853	0.0153757	0.000316639	2.24499e-06	0.00608027
AD	p (Spearman)	oBCFAs	0.650688	0.896294	0.00221611	2.81457e-06	5.97636e-06	0.0607406	3.01037e-06	9.64874e-07	0.0524142	0.709584	0.568108	0.106075	0	0.235026	0.00692305	0.00495059	0.0163857	0.000277397	6.72096e-05	0.00269874
AD	p (Spearman)	eSCFAs	0.298726	0.781972	0.0701455	0.109091	0.0607406	5.97636e-06	0.213809	0.0303245	0.142825	0.801607	0.0932592	0.440913	0.126826	0.444412	0.201408	0.299285	0.000607059	0.266813	0.181256	0.550819
AD	p (Spearman)	oSCFAs	0.759772	0.946778	0.00456018	1.98455e-05	3.01037e-06	0.213809	5.97636e-06	2.17922e-05	0.126826	0.704837	0.15822	0.464263	9.10218e-05	0.0766051	0.00618852	0.0138052	0.0524142	1.62733e-05	0.00171368	0.0178155
AD	p (Spearman)	MUFAs	0.80385	0.92655	0.000106358	2.62151e-06	9.64874e-07	0.0303245	2.17922e-05	5.97636e-06	0.00329667	0.826316	0.130263	0.18346	3.01037e-06	0.253842	0.000763707	0.00247148	0.000607059	0	0.000877514	0.00146046
AD	p (Spearman)	PUFAs	0.14515	0.871187	0.237291	0.126826	0.0524142	0.142825	0.126826	0.00329667	5.97636e-06	0.468216	0.154266	0.598936	0.0236359	0.946736	0.0307556	0.287203	0.0988034	0.00348625	0.861177	0.0153757
AD	p (Spearman)	FOHs	0.961926	0.977178	0.709162	0.86618	0.709584	0.801607	0.704837	0.826316	0.468216	5.97636e-06	0.0689674	0.936659	0.572468	0.0567201	0.0274629	0.743102	0.85618	0.8762	0.826316	0.357515
AD	p (Spearman)	VitaminE	0.410251	0.653365	0.190624	0.330859	0.568108	0.0932592	0.15822	0.130263	0.154266	0.0689674	5.97636e-06	0.977178	0.296235	0.438646	0.0334258	0.821361	0.0286611	0.19246	0.607873	0.791774
AD	p (Spearman)	Cholesterol	0.923935	0.563763	0.189489	0.236703	0.106075	0.440913	0.464263	0.18346	0.598936	0.936659	0.977178	5.97636e-06	0.00723535	1	0.0625089	0.559433	0.166343	0.538014	0.166343	0.492298
AD	p (Spearman)	Squalene	0.320622	0.98732	0.0105472	1.62733e-05	0	0.126826	9.10218e-05	3.01037e-06	0.0236359	0.572468	0.296235	0.00723535	5.97636e-06	0.168085	0.000105679	0.0100891	0.0170885	0.000584242	0.00535194	0.00655513
AD	p (Spearman)	TGs	0.898616	0.949269	0.361544	0.219653	0.235026	0.444412	0.0766051	0.253842	0.946736	0.0567201	0.438646	1	0.168085	5.97636e-06	0.0696001	0.350365	0.343661	0.355443	0.123157	0.546229
AD	p (Spearman)	WEs	0.997454	0.843593	0.0178919	0.00692305	0.00692305	0.201408	0.00618852	0.000763707	0.0307556	0.0274629	0.0334258	0.0625089	0.000105679	0.0696001	5.97636e-06	0.0156168	0.00175	0.00709565	0.0169935	0.0625089
AD	p (Spearman)	C16:1/C16:0	0.444238	0.357515	0.0292116	0.000654853	0.00495059	0.299285	0.0138052	0.00247148	0.287203	0.743102	0.821361	0.559433	0.0100891	0.350365	0.0156168	5.97636e-06	0.190182	0.00358436	0.00254541	0.00919321
AD	p (Spearman)	C17:1/C17:0	0.587418	0.607873	0.00474503	0.0153757	0.0163857	0.000607059	0.0524142	0.000607059	0.0988034	0.85618	0.0286611	0.166343	0.0170885	0.343661	0.00175	0.190182	5.97636e-06	0.0275933	0.0115658	0.125132
AD	p (Spearman)	C18:1/C18:0	0.514428	0.881217	0.036779	0.000316639	0.000277397	0.266813	1.62733e-05	0	0.00348625	0.8762	0.19246	0.538014	0.000584242	0.355443	0.00709565	0.00358436	0.0275933	5.97636e-06	0.0275933	0.000156672
AD	p (Spearman)	C18:2/C16:1	0.3725	0.752766	0.000184205	2.24499e-06	6.72096e-05	0.181256	0.00171368	0.000877514	0.861177	0.826316	0.607873	0.166343	0.00535194	0.123157	0.0169935	0.00254541	0.0115658	0.0275933	5.97636e-06	0.0498458
AD	p (Spearman)	C24:0/C18:0	0.659936	0.667262	0.0968597	0.00608027	0.00269874	0.550819	0.0178155	0.00146046	0.0153757	0.357515	0.791774	0.492298	0.00655513	0.546229	0.0625089	0.00919321	0.125132	0.000156672	0.0498458	5.97636e-06
		Values in bold are different from 0 with a significance level alpha=0,017
Group	Value	Variables	Age	BMI	SER	eBCFAs	oBCFAs	eSCFAs	oSCFAs	MUFAs	PUFAs	FOHs	VitaminE	Cholesterol	Squalene	TGs	WEs	C16:1/C16:0	C17:1/C17:0	C18:1/C18:0	C18:2/C16:1	C24:0/C18:0
PD	Correlation	Age	1	0.148793	-0.647529	-0.113251	-0.151002	0.158552	-0.335224	-0.203097	-0.139677	-0.0777659	-0.130616	-0.0611557	-0.465085	-0.615417	-0.709864	-0.158552	-0.00453005	0.00453005	-0.0181202	-0.104946
PD	Correlation	BMI	0.148793	1	-0.167858	-0.616021	-0.606243	-0.415946	-0.642347	-0.520496	-0.464084	-0.18428	0.345995	-0.185032	-0.437006	-0.263455	-0.343997	-0.291087	-0.0428733	-0.329447	0.476119	-0.569387
PD	Correlation	SER	-0.647529	-0.167858	1	0.201655	0.252822	0.0150489	0.442438	0.434914	0.27389	-0.0985704	-0.23702	0.423627	0.24304	0.416416	0.472139	0.348382	0.353649	0.261851	-0.251317	0.0820166
PD	Correlation	eBCFAs	-0.113251	-0.616021	0.201655	1	0.839098	0.535338	0.637594	0.712782	0.657143	0.46015	-0.204511	0.303759	0.341353	-0.027088	0.189616	0.403008	0.266165	0.61203	-0.488722	0.544361
PD	Correlation	oBCFAs	-0.151002	-0.606243	0.252822	0.839098	1	0.326316	0.869173	0.778947	0.469173	0.455639	-0.145865	0.56391	0.493233	0.158766	0.279157	0.604511	0.372932	0.62406	-0.708271	0.645113
PD	Correlation	eSCFAs	0.158552	-0.415946	0.0150489	0.535338	0.326316	1	0.174436	0.21203	0.353383	0.160902	-0.135338	-0.0992481	-0.160902	-0.252822	-0.150489	-0.324812	0.100752	0.150376	-0.24812	0.215038
PD	Correlation	oSCFAs	-0.335224	-0.642347	0.442438	0.637594	0.869173	0.174436	1	0.84812	0.488722	0.243609	-0.13985	0.691729	0.618045	0.402558	0.531979	0.694737	0.403008	0.6	-0.783459	0.669173
PD	Correlation	MUFAs	-0.203097	-0.520496	0.434914	0.712782	0.778947	0.21203	0.84812	1	0.693233	0.281203	-0.0646617	0.702256	0.506767	0.292701	0.500376	0.709774	0.577444	0.748872	-0.745865	0.553383
PD	Correlation	PUFAs	-0.139677	-0.464084	0.27389	0.657143	0.469173	0.353383	0.488722	0.693233	1	0.396992	0.0150376	0.234586	0.132331	-0.0413845	0.392024	0.493233	0.147368	0.407519	-0.210526	0.512782
PD	Correlation	FOHs	-0.0777659	-0.18428	-0.0985704	0.46015	0.455639	0.160902	0.243609	0.281203	0.396992	1	0.213534	-0.0932331	0.0691729	-0.14146	-0.0752446	0.225564	-0.0766917	0.0210526	-0.0766917	0.27218
PD	Correlation	VitaminE	-0.130616	0.345995	-0.23702	-0.204511	-0.145865	-0.135338	-0.13985	-0.0646617	0.0150376	0.213534	1	-0.0571429	-0.112782	0.0511663	0.218209	-0.0962406	0.136842	-0.278195	0.13985	-0.338346
PD	Correlation	Cholesterol	-0.0611557	-0.185032	0.423627	0.303759	0.56391	-0.0992481	0.691729	0.702256	0.234586	-0.0932331	-0.0571429	1	0.305263	0.379233	0.34462	0.66015	0.490226	0.500752	-0.729323	0.437594
PD	Correlation	Squalene	-0.465085	-0.437006	0.24304	0.341353	0.493233	-0.160902	0.618045	0.506767	0.132331	0.0691729	-0.112782	0.305263	1	0.606471	0.687735	0.44812	0.285714	0.415038	-0.440602	0.246617
PD	Correlation	TGs	-0.615417	-0.263455	0.416416	-0.027088	0.158766	-0.252822	0.402558	0.292701	-0.0413845	-0.14146	0.0511663	0.379233	0.606471	1	0.701807	0.235515	0.0812641	-0.0526712	-0.322799	0.140707
PD	Correlation	WEs	-0.709864	-0.343997	0.472139	0.189616	0.279157	-0.150489	0.531979	0.500376	0.392024	-0.0752446	0.218209	0.34462	0.687735	0.701807	1	0.408578	0.153499	0.228743	-0.170805	0.197893
PD	Correlation	C16:1/C16:0	-0.158552	-0.291087	0.348382	0.403008	0.604511	-0.324812	0.694737	0.709774	0.493233	0.225564	-0.0962406	0.66015	0.44812	0.235515	0.408578	1	0.42406	0.556391	-0.473684	0.425564
PD	Correlation	C17:1/C17:0	-0.00453005	-0.0428733	0.353649	0.266165	0.372932	0.100752	0.403008	0.577444	0.147368	-0.0766917	0.136842	0.490226	0.285714	0.0812641	0.153499	0.42406	1	0.630075	-0.619549	-0.114286
PD	Correlation	C18:1/C18:0	0.00453005	-0.329447	0.261851	0.61203	0.62406	0.150376	0.6	0.748872	0.407519	0.0210526	-0.278195	0.500752	0.415038	-0.0526712	0.228743	0.556391	0.630075	1	-0.609023	0.415038
PD	Correlation	C18:2/C16:1	-0.0181202	0.476119	-0.251317	-0.488722	-0.708271	-0.24812	-0.783459	-0.745865	-0.210526	-0.0766917	0.13985	-0.729323	-0.440602	-0.322799	-0.170805	-0.473684	-0.619549	-0.609023	1	-0.521805
PD	Correlation	C24:0/C18:0	-0.104946	-0.569387	0.0820166	0.544361	0.645113	0.215038	0.669173	0.553383	0.512782	0.27218	-0.338346	0.437594	0.246617	0.140707	0.197893	0.425564	-0.114286	0.415038	-0.521805	1
		Values in bold are different from 0 with a significance level alpha=0,017
Group	Value	Variables	Age	BMI	SER	eBCFAs	oBCFAs	eSCFAs	oSCFAs	MUFAs	PUFAs	FOHs	VitaminE	Cholesterol	Squalene	TGs	WEs	C16:1/C16:0	C17:1/C17:0	C18:1/C18:0	C18:2/C16:1	C24:0/C18:0
AD	p (Spearman)	Age	5.97636e-06	0.529779	0.00257496	0.633587	0.523606	0.502773	0.148613	0.388757	0.555614	0.74448	0.581849	0.798317	0.0403394	0.00466584	0.000653382	0.502773	0.987256	0.987256	0.941465	0.658961
AD	p (Spearman)	BMI	0.529779	5.97636e-06	0.477671	0.00461653	0.00547018	0.0693957	0.0028464	0.0200951	0.0408148	0.435001	0.13539	0.433097	0.0554398	0.260609	0.137776	0.212405	0.858624	0.156072	0.0353822	0.00994055
AD	p (Spearman)	SER	0.00257496	0.477671	5.97636e-06	0.392197	0.280907	0.951803	0.0522212	0.0567201	0.241637	0.678695	0.312879	0.0640248	0.300445	0.0690576	0.0371114	0.132578	0.126525	0.263608	0.283859	0.730878
AD	p (Spearman)	eBCFAs	0.633587	0.00461653	0.392197	5.97636e-06	0	0.0163857	0.00311567	0.000607059	0.00212785	0.0427264	0.3854	0.19246	0.14098	0.911338	0.421593	0.079214	0.255591	0.00495059	0.0303245	0.0144169
AD	p (Spearman)	oBCFAs	0.523606	0.00547018	0.280907	0	5.97636e-06	0.160224	0	7.61096e-05	0.0384427	0.0450045	0.538014	0.0108068	0.0286611	0.502187	0.232416	0.00563412	0.106075	0.00399988	0.000679865	0.00269874
AD	p (Spearman)	eSCFAs	0.502773	0.0693957	0.951803	0.0163857	0.160224	5.97636e-06	0.460327	0.367829	0.126826	0.496372	0.568108	0.676587	0.496372	0.280907	0.525035	0.162246	0.671918	0.525351	0.290194	0.360934
AD	p (Spearman)	oSCFAs	0.148613	0.0028464	0.0522212	0.00311567	0	0.460327	5.97636e-06	0	0.0303245	0.299285	0.555118	0.00100994	0.00445435	0.0795728	0.0171722	0.00094183	0.079214	0.00608027	6.30519e-05	0.00166035
AD	p (Spearman)	MUFAs	0.388757	0.0200951	0.0567201	0.000607059	7.61096e-05	0.367829	0	5.97636e-06	0.000975399	0.228898	0.786869	0.00078778	0.024104	0.209789	0.0261771	0.000654853	0.0087704	0.000220568	0.000242084	0.0126451
AD	p (Spearman)	PUFAs	0.555614	0.0408148	0.241637	0.00212785	0.0384427	0.126826	0.0303245	0.000975399	5.97636e-06	0.0841221	0.951841	0.317995	0.576843	0.863574	0.0883465	0.0286611	0.533777	0.0756779	0.371305	0.0222752
AD	p (Spearman)	FOHs	0.74448	0.435001	0.678695	0.0427264	0.0450045	0.496372	0.299285	0.228898	0.0841221	5.97636e-06	0.364372	0.695376	0.772202	0.550515	0.752584	0.337407	0.747929	0.931603	0.747929	0.244681
AD	p (Spearman)	VitaminE	0.581849	0.13539	0.312879	0.3854	0.538014	0.568108	0.555118	0.786869	0.951841	0.364372	5.97636e-06	0.81147	0.635011	0.831151	0.353746	0.685959	0.563763	0.234082	0.555118	0.144689
AD	p (Spearman)	Cholesterol	0.798317	0.433097	0.0640248	0.19246	0.0108068	0.676587	0.00100994	0.00078778	0.317995	0.695376	0.81147	5.97636e-06	0.190182	0.0999558	0.137029	0.00200192	0.0297617	0.0260515	0.000391689	0.0550843
AD	p (Spearman)	Squalene	0.0403394	0.0554398	0.300445	0.14098	0.0286611	0.496372	0.00445435	0.024104	0.576843	0.772202	0.635011	0.190182	5.97636e-06	0.00544888	0.00110655	0.0490119	0.221267	0.0700529	0.0532928	0.293205
AD	p (Spearman)	TGs	0.00466584	0.260609	0.0690576	0.911338	0.502187	0.280907	0.0795728	0.209789	0.863574	0.550515	0.831151	0.0999558	0.00544888	5.97636e-06	0.00079635	0.316036	0.73328	0.826186	0.16498	0.552664
AD	p (Spearman)	WEs	0.000653382	0.137776	0.0371114	0.421593	0.232416	0.525035	0.0171722	0.0261771	0.0883465	0.752584	0.353746	0.137029	0.00110655	0.00079635	5.97636e-06	0.0748653	0.516669	0.330486	0.46986	0.401256
AD	p (Spearman)	C16:1/C16:0	0.502773	0.212405	0.132578	0.079214	0.00563412	0.162246	0.00094183	0.000654853	0.0286611	0.337407	0.685959	0.00200192	0.0490119	0.316036	0.0748653	5.97636e-06	0.0637317	0.0120956	0.0364322	0.0627223
AD	p (Spearman)	C17:1/C17:0	0.987256	0.858624	0.126525	0.255591	0.106075	0.671918	0.079214	0.0087704	0.533777	0.747929	0.563763	0.0297617	0.221267	0.73328	0.516669	0.0637317	5.97636e-06	0.00358436	0.00433693	0.630454
AD	p (Spearman)	C18:1/C18:0	0.987256	0.156072	0.263608	0.00495059	0.00399988	0.525351	0.00608027	0.000220568	0.0756779	0.931603	0.234082	0.0260515	0.0700529	0.826186	0.330486	0.0120956	0.00358436	5.97636e-06	0.00521528	0.0700529
AD	p (Spearman)	C18:2/C16:1	0.941465	0.0353822	0.283859	0.0303245	0.000679865	0.290194	6.30519e-05	0.000242084	0.371305	0.747929	0.555118	0.000391689	0.0532928	0.16498	0.46986	0.0364322	0.00433693	0.00521528	5.97636e-06	0.0197431
AD	p (Spearman)	C24:0/C18:0	0.658961	0.00994055	0.730878	0.0144169	0.00269874	0.360934	0.00166035	0.0126451	0.0222752	0.244681	0.144689	0.0550843	0.293205	0.552664	0.401256	0.0627223	0.630454	0.0700529	0.0197431	5.97636e-06
		Values in bold are different from 0 with a significance level alpha=0,017
