# Supplementary material for: Application of Sebum Lipidomics to Biomarkers Discovery in Neurodegenerative Diseases
Source: Metabolites. 2021 Nov 29;11(12):819. doi: 10.3390/metabo11120819 (PMC8708591; doi:10.3390/metabo11120819)
Supplement: Supplementary file 1 [file metabolites-11-00819-s001.zip › BrigantiS SupplementaryTableS2.xlsx]

## Sheet: Appendix 1
Species	Classification	Class label	Assignement	Manufacturer	Deuterated iSTD
10Me-C12:0	isobranched even fatty acid	iso_eBCFA	Authentic compound	LARODAN	d17C16:0
12Me-C14:0	isobranched even fatty acid	iso_eBCFA	Authentic compound	LARODAN	d17C16:0
14Me-C16:0	isobranched even fatty acid	iso_eBCFA	Authentic compound	LARODAN	d17C16:0
16Me-C18:0	isobranched even fatty acid	iso_eBCFA	Authentic compound	LARODAN	d17C16:0
9Me-C12:0	anteisobranched even fatty acid	anteiso_eBCFA	Authentic compound	LARODAN	d17C16:0
11Me-C14:0	anteisobranched even fatty acid	anteiso_eBCFA	Authentic compound	LARODAN	d17C16:0
13Me-C16:0	anteisobranched even fatty acid	anteiso_eBCFA	Authentic compound	LARODAN	d17C16:0
15Me-C18:0	anteisobranched even fatty acid	anteiso_eBCFA	Authentic compound	LARODAN	d17C16:0
11Me-C13:0	isobranched odd fatty acid	iso_oBCFA	Authentic compound	LARODAN	d17C16:0
13Me-C15:0	isobranched odd fatty acid	iso_oBCFA	Authentic compound	LARODAN	d17C16:0
15Me-C17:0	isobranched odd fatty acid	iso_oBCFA	Authentic compound	LARODAN	d17C16:0
10Me-C13:0	anteisobranched odd fatty acid	anteiso_oBCFA	Authentic compound	LARODAN	d17C16:0
12Me-C15:0	anteisobranched odd fatty acid	anteiso_oBCFA	Authentic compound	LARODAN	d17C16:0
14Me-C17:0	anteisobranched odd fatty acid	anteiso_oBCFA	Authentic compound	LARODAN	d17C16:0
C12:0	straight chain even fatty acid	eSCFA	Authentic compound	LARODAN	d17C16:0
C14:0	straight chain even fatty acid	eSCFA	Authentic compound	LARODAN	d17C16:0
C16:0	straight chain even fatty acid	eSCFA	Authentic compound	LARODAN	d17C16:0
C18:0	straight chain even fatty acid	eSCFA	Authentic compound	LARODAN	d17C16:0
C20:0	straight chain even fatty acid	eSCFA	Authentic compound	LARODAN	d17C16:0
C22:0	straight chain even fatty acid	eSCFA	Authentic compound	LARODAN	d17C16:0
C24:0	straight chain even fatty acid	eSCFA	Authentic compound	LARODAN	d17C16:0
C26:0	straight chain even fatty acid	eSCFA	Authentic compound	LARODAN	d17C16:0
C13:0	straight chain odd fatty acid	oSCFA	Authentic compound	LARODAN	d17C16:0
C15:0	straight chain odd fatty acid	oSCFA	Authentic compound	LARODAN	d17C16:0
C17:0	straight chain odd fatty acid	oSCFA	Authentic compound	LARODAN	d17C16:0
C19:0	straight chain odd fatty acid	oSCFA	Authentic compound	LARODAN	d17C16:0
C21:0	straight chain odd fatty acid	oSCFA	Authentic compound	LARODAN	d17C16:0
C23:0	straight chain odd fatty acid	oSCFA	Authentic compound	LARODAN	d17C16:0
C25:0	straight chain odd fatty acid	oSCFA	Authentic compound	LARODAN	d17C16:0
C14:1	Monounsaturated fatty acid	MUFA	Authentic compound	LARODAN	d17C16:0
C16:1	Monounsaturated fatty acid	MUFA	Authentic compound	LARODAN	d17C16:0
C18:1	Monounsaturated fatty acid	MUFA	Authentic compound	LARODAN	d17C16:0
C20:1	Monounsaturated fatty acid	MUFA	Authentic compound	LARODAN	d17C16:0
C22:1	Monounsaturated fatty acid	MUFA	Authentic compound	LARODAN	d17C16:0
C24:1	Monounsaturated fatty acid	MUFA	Authentic compound	LARODAN	d17C16:0
C15:1	Monounsaturated fatty acid	MUFA	Tentatively assigned	NA	d17C16:0
C17:1	Monounsaturated fatty acid	MUFA	Tentatively assigned	NA	d17C16:0
15Me-C17:1	Monounsaturated fatty acid	MUFA	Tentatively assigned	NA	d17C16:0
14Me-C17:1	Monounsaturated fatty acid	MUFA	Tentatively assigned	NA	d17C16:0
C18:2	Polyunsaturated fatty acid	PUFA	Authentic compound	LARODAN	d17C16:0
C20:2	Polyunsaturated fatty acid	PUFA	Authentic compound	Cayman Chemical	d17C16:0
FOHC14:0	Fatty alcohol	FOH	Authentic compound	TRC	d17C16:0
FOHC16:0	Fatty alcohol	FOH	Authentic compound	TRC	d17C16:0
FOHC18:0	Fatty alcohol	FOH	Authentic compound	TRC	d17C16:0
FOHC20:0	Fatty alcohol	FOH	Tentatively assigned	NA	d17C16:0
FOHC22:0	Fatty alcohol	FOH	Tentatively assigned	NA	d17C16:0
FOHC24:0	Fatty alcohol	FOH	Tentatively assigned	NA	d17C16:0
FOHC26:0	Fatty alcohol	FOH	Tentatively assigned	NA	d17C16:0
Vitamin E	Vitamin E	Vitamin E	Authentic compound	SIGMA-ALDRICH	d6cholesterol
Cholesterol	Cholesterol	Cholesterol	Authentic compound	TRC	d6cholesterol
Squalene	Squalene	Squalene	Authentic compound	TRC	d6squalene
TG	Triglycerides	TGs	Authentic compound	TRC	TG 48:1
WE	Wax esters	WEs	Authentic compound	LARODAN	WE 32:0
d6palmitate	Fatty acids	iSTD	Authentic compound	C/D/N Isotopes	d17C16:0
d6cholesterol		iSTD	Authentic compound	C/D/N Isotopes	d6cholesterol
d6squalene		iSTD	Authentic compound	TRC	d6squalene
Indexes
C16:1/C16:0	Desaturase activity	FADS2	NA	NA	NA
C17:1/C17:0	Desaturase activity	FADS2	NA	NA	NA
C18:1/C18:0	Desaturase activity	SCD-1	NA	NA	NA
C18:2/C16:1	Exogenous vs endogenous source	NA	NA	NA	NA
C24:0/C18:0	Elongase activity	ELOVL	NA	NA	NA

## Sheet: _HID55
31.0103	943.307	22.7734	335.915		HS-059	HS-037	HS-029	AD-026	AD-032	AD-019	HS-039	PD-049	PD-006	AD-057	AD-030	HS-034	AD-031	HS-043	HS-033	PD-010	HS-028	AD-023	AD-022	AD-061	PD-018	HS-036	HS-035	AD-060	HS-069	HS-041	HS-052	HS-017	HS-043	AD-055	AD-045	AD-050	PD-021	PD-011	AD-054	PD-024	HS-020	AD-056	PD-004	HS-042	AD-053	PD-047	PD-015	HS-040	AD-044
11.5732	943.307	10.1562	335.915	C15:1	1	1	1	1	1	1	1	1	1	1	1	1	1	1	1	1	1	1	1	1	1	1	1	1	1	1	1	1	1	1	1	1	1	1	1	1	1	1	1	1	1	1	1	1	1
11.5732	113.725	10.1562	137.434	C25:0	1	1	1	1	1	1	1	1	1	1	1	1	1	1	1	1	1	1	1	1	1	1	1	1	1	1	1	1	1	1	1	1	1	1	1	1	1	1	1	1	1	1	1	1	1
2.5	113.725	1.9375	137.434	15Me-C17:0	1	1	1	1	1	1	1	1	1	1	1	1	1	1	1	1	1	1	1	1	1	1	1	1	1	1	1	1	1	1	1	1	1	1	1	1	1	1	1	1	1	1	1	1	1
2.5	45.6452	1.9375	16.9126	11Me-C13:0	1	1	1	1	1	1	1	1	1	1	1	1	1	1	1	1	1	1	1	1	1	1	1	1	1	1	1	1	1	1	1	1	1	1	1	1	1	1	1	1	1	1	1	1	1
1.5	45.6452	1	16.9126	13Me-C15:0	1	1	1	1	1	1	1	1	1	1	1	1	1	1	1	1	1	1	1	1	1	1	1	1	1	1	1	1	1	1	1	1	1	1	1	1	1	1	1	1	1	1	1	1	1
1.5	11.6119	1	0	14Me-C17:1	1	1	1	1	1	1	1	1	1	1	1	1	1	1	1	1	1	1	1	1	1	1	1	1	1	1	1	1	1	1	1	1	1	1	1	1	1	1	1	1	1	1	1	1	1
1	11.6119	1	16.9126	14Me-C17:0	1	1	1	1	1	1	1	1	1	1	1	1	1	1	1	1	1	1	1	1	1	1	1	1	1	1	1	1	1	1	1	1	1	1	1	1	1	1	1	1	1	1	1	1	1
1	0	2.875	16.9126	10Me-C13:0	1	1	1	1	1	1	1	1	1	1	1	1	1	1	1	1	1	1	1	1	1	1	1	1	1	1	1	1	1	1	1	1	1	1	1	1	1	1	1	1	1	1	1	1	1
1	11.6119	2.875	8.29139	12Me-C15:0	1	1	1	1	1	1	1	1	1	1	1	1	1	1	1	1	1	1	1	1	1	1	1	1	1	1	1	1	1	1	1	1	1	1	1	1	1	1	1	1	1	1	1	1	1
2	11.6119	2	8.29139	C17:0	1	1	1	1	1	1	1	1	1	1	1	1	1	1	1	1	1	1	1	1	1	1	1	1	1	1	1	1	1	1	1	1	1	1	1	1	1	1	1	1	1	1	1	1	1
2	0	2	0	C13:0	1	1	1	1	1	1	1	1	1	1	1	1	1	1	1	1	1	1	1	1	1	1	1	1	1	1	1	1	1	1	1	1	1	1	1	1	1	1	1	1	1	1	1	1	1
2	11.6119	2	8.29139	C14:0	1	1	1	1	1	1	1	1	1	1	1	1	1	1	1	1	1	1	1	1	1	1	1	1	1	1	1	1	1	1	1	1	1	1	1	1	1	1	1	1	1	1	1	1	1
1.5	11.6119	3.75	8.29139	C15:0	1	1	1	1	1	1	1	1	1	1	1	1	1	1	1	1	1	1	1	1	1	1	1	1	1	1	1	1	1	1	1	1	1	1	1	1	1	1	1	1	1	1	1	1	1
1.5	45.6452	3.75	3.00558	C16:1	1	1	1	1	1	1	1	1	1	1	1	1	1	1	1	1	1	1	1	1	1	1	1	1	1	1	1	1	1	1	1	1	1	1	1	1	1	1	1	1	1	1	1	1	1
3.5	45.6452	3	3.00558	C18:1	1	1	1	1	1	1	1	1	1	1	1	1	1	1	1	1	1	1	1	1	1	1	1	1	1	1	1	1	1	1	1	1	1	1	1	1	1	1	1	1	1	1	1	1	1
3.5	15.0676	3	0	C17:1	1	1	1	1	1	1	1	1	1	1	1	1	1	1	1	1	1	1	1	1	1	1	1	1	1	1	1	1	1	1	1	1	1	1	1	1	1	1	1	1	1	1	1	1	1
3	15.0676	3	3.00558	C12:0	1	1	1	1	1	1	1	1	1	1	1	1	1	1	1	1	1	1	1	1	1	1	1	1	1	1	1	1	1	1	1	1	1	1	1	1	1	1	1	1	1	1	1	1	1
3	0	4.5	3.00558	15Me-C18:0	1	1	1	1	1	1	1	1	1	1	1	1	1	1	1	1	1	1	1	1	1	1	1	1	1	1	1	1	1	1	1	1	1	1	1	1	1	1	1	1	1	1	1	1	1
3	15.0676	4.5	1.95939	C14:1	1	1	1	1	1	1	1	1	1	1	1	1	1	1	1	1	1	1	1	1	1	1	1	1	1	1	1	1	1	1	1	1	1	1	1	1	1	1	1	1	1	1	1	1	1
4	15.0676	4	1.95939	C23:0	1	1	1	1	1	1	1	1	1	1	1	1	1	1	1	1	1	1	1	1	1	1	1	1	1	1	1	1	1	1	1	1	1	1	1	1	1	1	1	1	1	1	1	1	1
4	0	4	0	C26:0	1	1	1	1	1	1	1	1	1	1	1	1	1	1	1	1	1	1	1	1	1	1	1	1	1	1	1	1	1	1	1	1	1	1	1	1	1	1	1	1	1	1	1	1	1
4	15.0676	4	1.95939	C24:0	1	1	1	1	1	1	1	1	1	1	1	1	1	1	1	1	1	1	1	1	1	1	1	1	1	1	1	1	1	1	1	1	1	1	1	1	1	1	1	1	1	1	1	1	1
3.5	15.0676	5	1.95939	FOHC26:0	1	1	1	1	1	1	1	1	1	1	1	1	1	1	1	1	1	1	1	1	1	1	1	1	1	1	1	1	1	1	1	1	1	1	1	1	1	1	1	1	1	1	1	1	1
3.5	45.6452	5	0	C19:0	1	1	1	1	1	1	1	1	1	1	1	1	1	1	1	1	1	1	1	1	1	1	1	1	1	1	1	1	1	1	1	1	1	1	1	1	1	1	1	1	1	1	1	1	1
2.5	45.6452	5	1.95939	C20:1	1	1	1	1	1	1	1	1	1	1	1	1	1	1	1	1	1	1	1	1	1	1	1	1	1	1	1	1	1	1	1	1	1	1	1	1	1	1	1	1	1	1	1	1	1
2.5	113.725	4.5	1.95939	C22:1	1	1	1	1	1	1	1	1	1	1	1	1	1	1	1	1	1	1	1	1	1	1	1	1	1	1	1	1	1	1	1	1	1	1	1	1	1	1	1	1	1	1	1	1	1
20.6465	113.725	4.5	3.00558	C24:1	1	1	1	1	1	1	1	1	1	1	1	1	1	1	1	1	1	1	1	1	1	1	1	1	1	1	1	1	1	1	1	1	1	1	1	1	1	1	1	1	1	1	1	1	1
20.6465	102.915	3.75	3.00558	C20:2	1	1	1	1	1	1	1	1	1	1	1	1	1	1	1	1	1	1	1	1	1	1	1	1	1	1	1	1	1	1	1	1	1	1	1	1	1	1	1	1	1	1	1	1	1
11.1445	102.915	3.75	8.29139	FOHC20:0	1	1	1	1	1	1	1	1	1	1	1	1	1	1	1	1	1	1	1	1	1	1	1	1	1	1	1	1	1	1	1	1	1	1	1	1	1	1	1	1	1	1	1	1	1
11.1445	29.2571	2.875	8.29139	FOHC22:0	1	1	1	1	1	1	1	1	1	1	1	1	1	1	1	1	1	1	1	1	1	1	1	1	1	1	1	1	1	1	1	1	1	1	1	1	1	1	1	1	1	1	1	1	1
6.71875	29.2571	2.875	16.9126	FOHC14:0	1	1	1	1	1	1	1	1	1	1	1	1	1	1	1	1	1	1	1	1	1	1	1	1	1	1	1	1	1	1	1	1	1	1	1	1	1	1	1	1	1	1	1	1	1
6.71875	18.8916	1.9375	16.9126	FOHC16:0	1	1	1	1	1	1	1	1	1	1	1	1	1	1	1	1	1	1	1	1	1	1	1	1	1	1	1	1	1	1	1	1	1	1	1	1	1	1	1	1	1	1	1	1	1
5.5	18.8916	1.9375	137.434	FOHC18:0	1	1	1	1	1	1	1	1	1	1	1	1	1	1	1	1	1	1	1	1	1	1	1	1	1	1	1	1	1	1	1	1	1	1	1	1	1	1	1	1	1	1	1	1	1
5.5	10.9398	18.375	137.434	C16:0	1	1	1	1	1	1	1	1	1	1	1	1	1	1	1	1	1	1	1	1	1	1	1	1	1	1	1	1	1	1	1	1	1	1	1	1	1	1	1	1	1	1	1	1	1
5	10.9398	18.375	70.255	12Me-C14:0	1	1	1	1	1	1	1	1	1	1	1	1	1	1	1	1	1	1	1	1	1	1	1	1	1	1	1	1	1	1	1	1	1	1	1	1	1	1	1	1	1	1	1	1	1
5	0	13.5	70.255	9Me-C12:0	1	1	1	1	1	1	1	1	1	1	1	1	1	1	1	1	1	1	1	1	1	1	1	1	1	1	1	1	1	1	1	1	1	1	1	1	1	1	1	1	1	1	1	1	1
5	10.9398	13.5	32.6244	13Me-C16:0	1	1	1	1	1	1	1	1	1	1	1	1	1	1	1	1	1	1	1	1	1	1	1	1	1	1	1	1	1	1	1	1	1	1	1	1	1	1	1	1	1	1	1	1	1
6	10.9398	9.25	32.6244	Cholesterol	1	1	1	1	1	1	1	1	1	1	1	1	1	1	1	1	1	1	1	1	1	1	1	1	1	1	1	1	1	1	1	1	1	1	1	1	1	1	1	1	1	1	1	1	1
6	0	9.25	21.2777	Squalene	1	1	1	1	1	1	1	1	1	1	1	1	1	1	1	1	1	1	1	1	1	1	1	1	1	1	1	1	1	1	1	1	1	1	1	1	1	1	1	1	1	1	1	1	1
6	10.9398	6.875	21.2777	TGs	1	1	1	1	1	1	1	1	1	1	1	1	1	1	1	1	1	1	1	1	1	1	1	1	1	1	1	1	1	1	1	1	1	1	1	1	1	1	1	1	1	1	1	1	1
5.5	10.9398	6.875	6.74961	WEs	1	1	1	1	1	1	1	1	1	1	1	1	1	1	1	1	1	1	1	1	1	1	1	1	1	1	1	1	1	1	1	1	1	1	1	1	1	1	1	1	1	1	1	1	1
5.5	18.8916	6	6.74961	C20:0	1	1	1	1	1	1	1	1	1	1	1	1	1	1	1	1	1	1	1	1	1	1	1	1	1	1	1	1	1	1	1	1	1	1	1	1	1	1	1	1	1	1	1	1	1
7.9375	18.8916	6	0	C22:0	1	1	1	1	1	1	1	1	1	1	1	1	1	1	1	1	1	1	1	1	1	1	1	1	1	1	1	1	1	1	1	1	1	1	1	1	1	1	1	1	1	1	1	1	1
7.9375	13.0389	6	6.74961	C18:0	1	1	1	1	1	1	1	1	1	1	1	1	1	1	1	1	1	1	1	1	1	1	1	1	1	1	1	1	1	1	1	1	1	1	1	1	1	1	1	1	1	1	1	1	1
7	13.0389	7.75	6.74961	C18:2	1	1	1	1	1	1	1	1	1	1	1	1	1	1	1	1	1	1	1	1	1	1	1	1	1	1	1	1	1	1	1	1	1	1	1	1	1	1	1	1	1	1	1	1	1
7	0	7.75	4.20327	FOHC24:0	1	1	1	1	1	1	1	1	1	1	1	1	1	1	1	1	1	1	1	1	1	1	1	1	1	1	1	1	1	1	1	1	1	1	1	1	1	1	1	1	1	1	1	1	1
7	13.0389	7	4.20327	VitaminE	1	1	1	1	1	1	1	1	1	1	1	1	1	1	1	1	1	1	1	1	1	1	1	1	1	1	1	1	1	1	1	1	1	1	1	1	1	1	1	1	1	1	1	1	1
8.875	13.0389	7	0	C21:0	1	1	1	1	1	1	1	1	1	1	1	1	1	1	1	1	1	1	1	1	1	1	1	1	1	1	1	1	1	1	1	1	1	1	1	1	1	1	1	1	1	1	1	1	1
8.875	8.3607	7	4.20327	15Me-C17:1	1	1	1	1	1	1	1	1	1	1	1	1	1	1	1	1	1	1	1	1	1	1	1	1	1	1	1	1	1	1	1	1	1	1	1	1	1	1	1	1	1	1	1	1	1
8	8.3607	8.5	4.20327	11Me-C14:0	1	1	1	1	1	1	1	1	1	1	1	1	1	1	1	1	1	1	1	1	1	1	1	1	1	1	1	1	1	1	1	1	1	1	1	1	1	1	1	1	1	1	1	1	1
8	0	8.5	2.25218	16Me-C18:0	1	1	1	1	1	1	1	1	1	1	1	1	1	1	1	1	1	1	1	1	1	1	1	1	1	1	1	1	1	1	1	1	1	1	1	1	1	1	1	1	1	1	1	1	1
8	8.3607	8	2.25218	10Me-C12:0	1	1	1	1	1	1	1	1	1	1	1	1	1	1	1	1	1	1	1	1	1	1	1	1	1	1	1	1	1	1	1	1	1	1	1	1	1	1	1	1	1	1	1	1	1
9.75	8.3607	8	0	14Me-C16:0	1	1	1	1	1	1	1	1	1	1	1	1	1	1	1	1	1	1	1	1	1	1	1	1	1	1	1	1	1	1	1	1	1	1	1	1	1	1	1	1	1	1	1	1	1
9.75	7.5106	8	2.25218
9	7.5106	9	2.25218
9	0	9	0
9	7.5106	9	2.25218
10.5	7.5106	8.5	2.25218
10.5	3.35834	8.5	4.20327
10	3.35834	7.75	4.20327
10	0	7.75	6.74961
10	3.35834	6.875	6.74961
11	3.35834	6.875	21.2777
11	0	11.625	21.2777
11	3.35834	11.625	18.4315
10.5	3.35834	10	18.4315
10.5	7.5106	10	0
9.75	7.5106	10	18.4315
9.75	8.3607	13.25	18.4315
8.875	8.3607	13.25	10.446
8.875	13.0389	11.75	10.446
7.9375	13.0389	11.75	4.96703
7.9375	18.8916	11	4.96703
6.71875	18.8916	11	0
6.71875	29.2571	11	4.96703
15.5703	29.2571	12.5	4.96703
15.5703	22.6024	12.5	1.8695
12.5	22.6024	12	1.8695
12.5	6.28032	12	0
12	6.28032	12	1.8695
12	0	13	1.8695
12	6.28032	13	0
13	6.28032	13	1.8695
13	0	12.5	1.8695
13	6.28032	12.5	4.96703
12.5	6.28032	11.75	4.96703
12.5	22.6024	11.75	10.446
18.6406	22.6024	14.75	10.446
18.6406	14.5656	14.75	5.90633
14.9688	14.5656	14	5.90633
14.9688	9.47891	14	0
14	9.47891	14	5.90633
14	0	15.5	5.90633
14	9.47891	15.5	3.36705
15.9375	9.47891	15	3.36705
15.9375	6.60422	15	0
15	6.60422	15	3.36705
15	0	16	3.36705
15	6.60422	16	0
16.875	6.60422	16	3.36705
16.875	5.19626	15.5	3.36705
16	5.19626	15.5	5.90633
16	0	14.75	5.90633
16	5.19626	14.75	10.446
17.75	5.19626	13.25	10.446
17.75	3.71903	13.25	18.4315
17	3.71903	11.625	18.4315
17	0	11.625	21.2777
17	3.71903	9.25	21.2777
18.5	3.71903	9.25	32.6244
18.5	1.99487	17.75	32.6244
18	1.99487	17.75	21.674
18	0	17	21.674
18	1.99487	17	0
19	1.99487	17	21.674
19	0	18.5	21.674
19	1.99487	18.5	10.0325
18.5	1.99487	18	10.0325
18.5	3.71903	18	0
17.75	3.71903	18	10.0325
17.75	5.19626	19	10.0325
16.875	5.19626	19	0
16.875	6.60422	19	10.0325
15.9375	6.60422	18.5	10.0325
15.9375	9.47891	18.5	21.674
14.9688	9.47891	17.75	21.674
14.9688	14.5656	17.75	32.6244
22.3125	14.5656	13.5	32.6244
22.3125	10.2971	13.5	70.255
20.5	10.2971	23.25	70.255
20.5	3.66156	23.25	35.4395
20	3.66156	20.875	35.4395
20	0	20.875	13.9714
20	3.66156	20	13.9714
21	3.66156	20	0
21	0	20	13.9714
21	3.66156	21.75	13.9714
20.5	3.66156	21.75	5.22398
20.5	10.2971	21	5.22398
24.125	10.2971	21	0
24.125	8.91926	21	5.22398
22.75	8.91926	22.5	5.22398
22.75	3.69816	22.5	3.58588
22	3.69816	22	3.58588
22	0	22	0
22	3.69816	22	3.58588
23.5	3.69816	23	3.58588
23.5	2.91079	23	0
23	2.91079	23	3.58588
23	0	22.5	3.58588
23	2.91079	22.5	5.22398
24	2.91079	21.75	5.22398
24	0	21.75	13.9714
24	2.91079	20.875	13.9714
23.5	2.91079	20.875	35.4395
23.5	3.69816	25.625	35.4395
22.75	3.69816	25.625	18.2094
22.75	8.91926	24.5	18.2094
25.5	8.91926	24.5	7.34677
25.5	4.03075	24	7.34677
25	4.03075	24	0
25	0	24	7.34677
25	4.03075	25	7.34677
26	4.03075	25	0
26	0	25	7.34677
26	4.03075	24.5	7.34677
25.5	4.03075	24.5	18.2094
25.5	8.91926	26.75	18.2094
24.125	8.91926	26.75	11.519
24.125	10.2971	26	11.519
22.3125	10.2971	26	0
22.3125	14.5656	26	11.519
18.6406	14.5656	27.5	11.519
18.6406	22.6024	27.5	8.67099
15.5703	22.6024	27	8.67099
15.5703	29.2571	27	0
11.1445	29.2571	27	8.67099
11.1445	102.915	28	8.67099
30.1484	102.915	28	0
30.1484	90.3339	28	8.67099
27.75	90.3339	27.5	8.67099
27.75	46.6449	27.5	11.519
27	46.6449	26.75	11.519
27	0	26.75	18.2094
27	46.6449	25.625	18.2094
28.5	46.6449	25.625	35.4395
28.5	16.0896	23.25	35.4395
28	16.0896	23.25	70.255
28	0	18.375	70.255
28	16.0896	18.375	137.434
29	16.0896	10.1562	137.434
29	0	10.1562	335.915
29	16.0896	35.3906	335.915
28.5	16.0896	35.3906	186.132
28.5	46.6449	30.625	186.132
27.75	46.6449	30.625	86.1933
27.75	90.3339	29.5	86.1933
32.5469	90.3339	29.5	28.2609
32.5469	62.5472	29	28.2609
30	62.5472	29	0
30	0	29	28.2609
30	62.5472	30	28.2609
35.0938	62.5472	30	0
35.0938	43.5912	30	28.2609
32.6875	43.5912	29.5	28.2609
32.6875	20.2731	29.5	86.1933
31.5	20.2731	31.75	86.1933
31.5	6.82492	31.75	48.1211
31	6.82492	31	48.1211
31	0	31	0
31	6.82492	31	48.1211
32	6.82492	32.5	48.1211
32	0	32.5	6.18614
32	6.82492	32	6.18614
31.5	6.82492	32	0
31.5	20.2731	32	6.18614
33.875	20.2731	33	6.18614
33.875	14.886	33	0
33	14.886	33	6.18614
33	0	32.5	6.18614
33	14.886	32.5	48.1211
34.75	14.886	31.75	48.1211
34.75	7.34689	31.75	86.1933
34	7.34689	30.625	86.1933
34	0	30.625	186.132
34	7.34689	40.1562	186.132
35.5	7.34689	40.1562	175.65
35.5	3.84015	34.875	175.65
35	3.84015	34.875	41.6645
35	0	34	41.6645
35	3.84015	34	0
36	3.84015	34	41.6645
36	0	35.75	41.6645
36	3.84015	35.75	5.2954
35.5	3.84015	35	5.2954
35.5	7.34689	35	0
34.75	7.34689	35	5.2954
34.75	14.886	36.5	5.2954
33.875	14.886	36.5	3.73062
33.875	20.2731	36	3.73062
32.6875	20.2731	36	0
32.6875	43.5912	36	3.73062
37.5	43.5912	37	3.73062
37.5	24.8736	37	0
37	24.8736	37	3.73062
37	0	36.5	3.73062
37	24.8736	36.5	5.2954
38	24.8736	35.75	5.2954
38	0	35.75	41.6645
38	24.8736	34.875	41.6645
37.5	24.8736	34.875	175.65
37.5	43.5912	45.4375	175.65
35.0938	43.5912	45.4375	107.897
35.0938	62.5472	41.5625	107.897
32.5469	62.5472	41.5625	81.0647
32.5469	90.3339	39.5	81.0647
30.1484	90.3339	39.5	45.0998
30.1484	102.915	38.5	45.0998
20.6465	102.915	38.5	19.4138
20.6465	113.725	38	19.4138
11.5732	113.725	38	0
11.5732	943.307	38	19.4138
50.4473	943.307	39	19.4138
50.4473	437.259	39	0
41.6133	437.259	39	19.4138
41.6133	156.558	38.5	19.4138
39	156.558	38.5	45.0998
39	0	40.5	45.0998
39	156.558	40.5	19.5983
44.2266	156.558	40	19.5983
44.2266	59.1231	40	0
40.75	59.1231	40	19.5983
40.75	35.5885	41	19.5983
40	35.5885	41	0
40	0	41	19.5983
40	35.5885	40.5	19.5983
41.5	35.5885	40.5	45.0998
41.5	26.6459	39.5	45.0998
41	26.6459	39.5	81.0647
41	0	43.625	81.0647
41	26.6459	43.625	59.9291
42	26.6459	42.5	59.9291
42	0	42.5	15.8084
42	26.6459	42	15.8084
41.5	26.6459	42	0
41.5	35.5885	42	15.8084
40.75	35.5885	43	15.8084
40.75	59.1231	43	0
47.7031	59.1231	43	15.8084
47.7031	54.9828	42.5	15.8084
44.125	54.9828	42.5	59.9291
44.125	35.1527	44.75	59.9291
43	35.1527	44.75	36.1043
43	0	44	36.1043
43	35.1527	44	0
45.25	35.1527	44	36.1043
45.25	27.1722	45.5	36.1043
44	27.1722	45.5	18.1118
44	0	45	18.1118
44	27.1722	45	0
46.5	27.1722	45	18.1118
46.5	12.1862	46	18.1118
45.5	12.1862	46	0
45.5	7.86458	46	18.1118
45	7.86458	45.5	18.1118
45	0	45.5	36.1043
45	7.86458	44.75	36.1043
46	7.86458	44.75	59.9291
46	0	43.625	59.9291
46	7.86458	43.625	81.0647
45.5	7.86458	41.5625	81.0647
45.5	12.1862	41.5625	107.897
47.5	12.1862	49.3125	107.897
47.5	8.35768	49.3125	99.9092
47	8.35768	47.75	99.9092
47	0	47.75	51.06
47	8.35768	47	51.06
48	8.35768	47	0
48	0	47	51.06
48	8.35768	48.5	51.06
47.5	8.35768	48.5	27.2369
47.5	12.1862	48	27.2369
46.5	12.1862	48	0
46.5	27.1722	48	27.2369
45.25	27.1722	49	27.2369
45.25	35.1527	49	0
44.125	35.1527	49	27.2369
44.125	54.9828	48.5	27.2369
51.2812	54.9828	48.5	51.06
51.2812	39.2409	47.75	51.06
49.5	39.2409	47.75	99.9092
49.5	11.5998	50.875	99.9092
49	11.5998	50.875	64.2884
49	0	50	64.2884
49	11.5998	50	0
50	11.5998	50	64.2884
50	0	51.75	64.2884
50	11.5998	51.75	41.219
49.5	11.5998	51	41.219
49.5	39.2409	51	0
53.0625	39.2409	51	41.219
53.0625	19.0327	52.5	41.219
51.5	19.0327	52.5	21.9689
51.5	11.5761	52	21.9689
51	11.5761	52	0
51	0	52	21.9689
51	11.5761	53	21.9689
52	11.5761	53	0
52	0	53	21.9689
52	11.5761	52.5	21.9689
51.5	11.5761	52.5	41.219
51.5	19.0327	51.75	41.219
54.625	19.0327	51.75	64.2884
54.625	17.0597	50.875	64.2884
53.5	17.0597	50.875	99.9092
53.5	8.46211	49.3125	99.9092
53	8.46211	49.3125	107.897
53	0	45.4375	107.897
53	8.46211	45.4375	175.65
54	8.46211	40.1562	175.65
54	0	40.1562	186.132
54	8.46211	35.3906	186.132
53.5	8.46211	35.3906	335.915
53.5	17.0597	22.7734	335.915
55.75	17.0597
55.75	10.0947
55	10.0947
55	0
55	10.0947
56.5	10.0947
56.5	7.47091
56	7.47091
56	0
56	7.47091
57	7.47091
57	0
57	7.47091
56.5	7.47091
56.5	10.0947
55.75	10.0947
55.75	17.0597
54.625	17.0597
54.625	19.0327
53.0625	19.0327
53.0625	39.2409
51.2812	39.2409
51.2812	54.9828
47.7031	54.9828
47.7031	59.1231
44.2266	59.1231
44.2266	156.558
41.6133	156.558
41.6133	437.259
59.2812	437.259
59.2812	261.907
58	261.907
58	0
58	261.907
60.5625	261.907
60.5625	126.738
59	126.738
59	0
59	126.738
62.125	126.738
62.125	88.4761
60.75	88.4761
60.75	35.3894
60	35.3894
60	0
60	35.3894
61.5	35.3894
61.5	22.8444
61	22.8444
61	0
61	22.8444
62	22.8444
62	0
62	22.8444
61.5	22.8444
61.5	35.3894
60.75	35.3894
60.75	88.4761
63.5	88.4761
63.5	53.3785
63	53.3785
63	0
63	53.3785
64	53.3785
64	0
64	53.3785
63.5	53.3785
63.5	88.4761
62.125	88.4761
62.125	126.738
60.5625	126.738
60.5625	261.907
59.2812	261.907
59.2812	437.259
50.4473	437.259
50.4473	943.307
31.0103	943.307
[truncated: 19 more columns]

## Sheet: _HID50
31.0103	943.307	22.7734	335.915		HS	HS	HS	AD	AD	AD	HS	PD	PD	AD	AD	HS	AD	HS	HS	PD	HS	AD	AD	AD	PD	HS	HS	AD	HS	HS	HS	HS	HS	AD	AD	AD	PD	PD	AD	PD	HS	AD	PD	HS	AD	PD	PD	HS	AD
11.5732	943.307	10.1562	335.915	C15:1	1	1	1	1	1	1	1	1	1	1	1	1	1	1	1	1	1	1	1	1	1	1	1	1	1	1	1	1	1	1	1	1	1	1	1	1	1	1	1	1	1	1	1	1	1
11.5732	113.725	10.1562	137.434	C25:0	1	1	1	1	1	1	1	1	1	1	1	1	1	1	1	1	1	1	1	1	1	1	1	1	1	1	1	1	1	1	1	1	1	1	1	1	1	1	1	1	1	1	1	1	1
2.5	113.725	1.9375	137.434	15Me-C17:0	1	1	1	1	1	1	1	1	1	1	1	1	1	1	1	1	1	1	1	1	1	1	1	1	1	1	1	1	1	1	1	1	1	1	1	1	1	1	1	1	1	1	1	1	1
2.5	45.6452	1.9375	16.9126	11Me-C13:0	1	1	1	1	1	1	1	1	1	1	1	1	1	1	1	1	1	1	1	1	1	1	1	1	1	1	1	1	1	1	1	1	1	1	1	1	1	1	1	1	1	1	1	1	1
1.5	45.6452	1	16.9126	13Me-C15:0	1	1	1	1	1	1	1	1	1	1	1	1	1	1	1	1	1	1	1	1	1	1	1	1	1	1	1	1	1	1	1	1	1	1	1	1	1	1	1	1	1	1	1	1	1
1.5	11.6119	1	0	14Me-C17:1	1	1	1	1	1	1	1	1	1	1	1	1	1	1	1	1	1	1	1	1	1	1	1	1	1	1	1	1	1	1	1	1	1	1	1	1	1	1	1	1	1	1	1	1	1
1	11.6119	1	16.9126	14Me-C17:0	1	1	1	1	1	1	1	1	1	1	1	1	1	1	1	1	1	1	1	1	1	1	1	1	1	1	1	1	1	1	1	1	1	1	1	1	1	1	1	1	1	1	1	1	1
1	0	2.875	16.9126	10Me-C13:0	1	1	1	1	1	1	1	1	1	1	1	1	1	1	1	1	1	1	1	1	1	1	1	1	1	1	1	1	1	1	1	1	1	1	1	1	1	1	1	1	1	1	1	1	1
1	11.6119	2.875	8.29139	12Me-C15:0	1	1	1	1	1	1	1	1	1	1	1	1	1	1	1	1	1	1	1	1	1	1	1	1	1	1	1	1	1	1	1	1	1	1	1	1	1	1	1	1	1	1	1	1	1
2	11.6119	2	8.29139	C17:0	1	1	1	1	1	1	1	1	1	1	1	1	1	1	1	1	1	1	1	1	1	1	1	1	1	1	1	1	1	1	1	1	1	1	1	1	1	1	1	1	1	1	1	1	1
2	0	2	0	C13:0	1	1	1	1	1	1	1	1	1	1	1	1	1	1	1	1	1	1	1	1	1	1	1	1	1	1	1	1	1	1	1	1	1	1	1	1	1	1	1	1	1	1	1	1	1
2	11.6119	2	8.29139	C14:0	1	1	1	1	1	1	1	1	1	1	1	1	1	1	1	1	1	1	1	1	1	1	1	1	1	1	1	1	1	1	1	1	1	1	1	1	1	1	1	1	1	1	1	1	1
1.5	11.6119	3.75	8.29139	C15:0	1	1	1	1	1	1	1	1	1	1	1	1	1	1	1	1	1	1	1	1	1	1	1	1	1	1	1	1	1	1	1	1	1	1	1	1	1	1	1	1	1	1	1	1	1
1.5	45.6452	3.75	3.00558	C16:1	1	1	1	1	1	1	1	1	1	1	1	1	1	1	1	1	1	1	1	1	1	1	1	1	1	1	1	1	1	1	1	1	1	1	1	1	1	1	1	1	1	1	1	1	1
3.5	45.6452	3	3.00558	C18:1	1	1	1	1	1	1	1	1	1	1	1	1	1	1	1	1	1	1	1	1	1	1	1	1	1	1	1	1	1	1	1	1	1	1	1	1	1	1	1	1	1	1	1	1	1
3.5	15.0676	3	0	C17:1	1	1	1	1	1	1	1	1	1	1	1	1	1	1	1	1	1	1	1	1	1	1	1	1	1	1	1	1	1	1	1	1	1	1	1	1	1	1	1	1	1	1	1	1	1
3	15.0676	3	3.00558	C12:0	1	1	1	1	1	1	1	1	1	1	1	1	1	1	1	1	1	1	1	1	1	1	1	1	1	1	1	1	1	1	1	1	1	1	1	1	1	1	1	1	1	1	1	1	1
3	0	4.5	3.00558	15Me-C18:0	1	1	1	1	1	1	1	1	1	1	1	1	1	1	1	1	1	1	1	1	1	1	1	1	1	1	1	1	1	1	1	1	1	1	1	1	1	1	1	1	1	1	1	1	1
3	15.0676	4.5	1.95939	C14:1	1	1	1	1	1	1	1	1	1	1	1	1	1	1	1	1	1	1	1	1	1	1	1	1	1	1	1	1	1	1	1	1	1	1	1	1	1	1	1	1	1	1	1	1	1
4	15.0676	4	1.95939	C23:0	1	1	1	1	1	1	1	1	1	1	1	1	1	1	1	1	1	1	1	1	1	1	1	1	1	1	1	1	1	1	1	1	1	1	1	1	1	1	1	1	1	1	1	1	1
4	0	4	0	C26:0	1	1	1	1	1	1	1	1	1	1	1	1	1	1	1	1	1	1	1	1	1	1	1	1	1	1	1	1	1	1	1	1	1	1	1	1	1	1	1	1	1	1	1	1	1
4	15.0676	4	1.95939	C24:0	1	1	1	1	1	1	1	1	1	1	1	1	1	1	1	1	1	1	1	1	1	1	1	1	1	1	1	1	1	1	1	1	1	1	1	1	1	1	1	1	1	1	1	1	1
3.5	15.0676	5	1.95939	FOHC26:0	1	1	1	1	1	1	1	1	1	1	1	1	1	1	1	1	1	1	1	1	1	1	1	1	1	1	1	1	1	1	1	1	1	1	1	1	1	1	1	1	1	1	1	1	1
3.5	45.6452	5	0	C19:0	1	1	1	1	1	1	1	1	1	1	1	1	1	1	1	1	1	1	1	1	1	1	1	1	1	1	1	1	1	1	1	1	1	1	1	1	1	1	1	1	1	1	1	1	1
2.5	45.6452	5	1.95939	C20:1	1	1	1	1	1	1	1	1	1	1	1	1	1	1	1	1	1	1	1	1	1	1	1	1	1	1	1	1	1	1	1	1	1	1	1	1	1	1	1	1	1	1	1	1	1
2.5	113.725	4.5	1.95939	C22:1	1	1	1	1	1	1	1	1	1	1	1	1	1	1	1	1	1	1	1	1	1	1	1	1	1	1	1	1	1	1	1	1	1	1	1	1	1	1	1	1	1	1	1	1	1
20.6465	113.725	4.5	3.00558	C24:1	1	1	1	1	1	1	1	1	1	1	1	1	1	1	1	1	1	1	1	1	1	1	1	1	1	1	1	1	1	1	1	1	1	1	1	1	1	1	1	1	1	1	1	1	1
20.6465	102.915	3.75	3.00558	C20:2	1	1	1	1	1	1	1	1	1	1	1	1	1	1	1	1	1	1	1	1	1	1	1	1	1	1	1	1	1	1	1	1	1	1	1	1	1	1	1	1	1	1	1	1	1
11.1445	102.915	3.75	8.29139	FOHC20:0	1	1	1	1	1	1	1	1	1	1	1	1	1	1	1	1	1	1	1	1	1	1	1	1	1	1	1	1	1	1	1	1	1	1	1	1	1	1	1	1	1	1	1	1	1
11.1445	29.2571	2.875	8.29139	FOHC22:0	1	1	1	1	1	1	1	1	1	1	1	1	1	1	1	1	1	1	1	1	1	1	1	1	1	1	1	1	1	1	1	1	1	1	1	1	1	1	1	1	1	1	1	1	1
6.71875	29.2571	2.875	16.9126	FOHC14:0	1	1	1	1	1	1	1	1	1	1	1	1	1	1	1	1	1	1	1	1	1	1	1	1	1	1	1	1	1	1	1	1	1	1	1	1	1	1	1	1	1	1	1	1	1
6.71875	18.8916	1.9375	16.9126	FOHC16:0	1	1	1	1	1	1	1	1	1	1	1	1	1	1	1	1	1	1	1	1	1	1	1	1	1	1	1	1	1	1	1	1	1	1	1	1	1	1	1	1	1	1	1	1	1
5.5	18.8916	1.9375	137.434	FOHC18:0	1	1	1	1	1	1	1	1	1	1	1	1	1	1	1	1	1	1	1	1	1	1	1	1	1	1	1	1	1	1	1	1	1	1	1	1	1	1	1	1	1	1	1	1	1
5.5	10.9398	18.375	137.434	C16:0	1	1	1	1	1	1	1	1	1	1	1	1	1	1	1	1	1	1	1	1	1	1	1	1	1	1	1	1	1	1	1	1	1	1	1	1	1	1	1	1	1	1	1	1	1
5	10.9398	18.375	70.255	12Me-C14:0	1	1	1	1	1	1	1	1	1	1	1	1	1	1	1	1	1	1	1	1	1	1	1	1	1	1	1	1	1	1	1	1	1	1	1	1	1	1	1	1	1	1	1	1	1
5	0	13.5	70.255	9Me-C12:0	1	1	1	1	1	1	1	1	1	1	1	1	1	1	1	1	1	1	1	1	1	1	1	1	1	1	1	1	1	1	1	1	1	1	1	1	1	1	1	1	1	1	1	1	1
5	10.9398	13.5	32.6244	13Me-C16:0	1	1	1	1	1	1	1	1	1	1	1	1	1	1	1	1	1	1	1	1	1	1	1	1	1	1	1	1	1	1	1	1	1	1	1	1	1	1	1	1	1	1	1	1	1
6	10.9398	9.25	32.6244	Cholesterol	1	1	1	1	1	1	1	1	1	1	1	1	1	1	1	1	1	1	1	1	1	1	1	1	1	1	1	1	1	1	1	1	1	1	1	1	1	1	1	1	1	1	1	1	1
6	0	9.25	21.2777	Squalene	1	1	1	1	1	1	1	1	1	1	1	1	1	1	1	1	1	1	1	1	1	1	1	1	1	1	1	1	1	1	1	1	1	1	1	1	1	1	1	1	1	1	1	1	1
6	10.9398	6.875	21.2777	TGs	1	1	1	1	1	1	1	1	1	1	1	1	1	1	1	1	1	1	1	1	1	1	1	1	1	1	1	1	1	1	1	1	1	1	1	1	1	1	1	1	1	1	1	1	1
5.5	10.9398	6.875	6.74961	WEs	1	1	1	1	1	1	1	1	1	1	1	1	1	1	1	1	1	1	1	1	1	1	1	1	1	1	1	1	1	1	1	1	1	1	1	1	1	1	1	1	1	1	1	1	1
5.5	18.8916	6	6.74961	C20:0	1	1	1	1	1	1	1	1	1	1	1	1	1	1	1	1	1	1	1	1	1	1	1	1	1	1	1	1	1	1	1	1	1	1	1	1	1	1	1	1	1	1	1	1	1
7.9375	18.8916	6	0	C22:0	1	1	1	1	1	1	1	1	1	1	1	1	1	1	1	1	1	1	1	1	1	1	1	1	1	1	1	1	1	1	1	1	1	1	1	1	1	1	1	1	1	1	1	1	1
7.9375	13.0389	6	6.74961	C18:0	1	1	1	1	1	1	1	1	1	1	1	1	1	1	1	1	1	1	1	1	1	1	1	1	1	1	1	1	1	1	1	1	1	1	1	1	1	1	1	1	1	1	1	1	1
7	13.0389	7.75	6.74961	C18:2	1	1	1	1	1	1	1	1	1	1	1	1	1	1	1	1	1	1	1	1	1	1	1	1	1	1	1	1	1	1	1	1	1	1	1	1	1	1	1	1	1	1	1	1	1
7	0	7.75	4.20327	FOHC24:0	1	1	1	1	1	1	1	1	1	1	1	1	1	1	1	1	1	1	1	1	1	1	1	1	1	1	1	1	1	1	1	1	1	1	1	1	1	1	1	1	1	1	1	1	1
7	13.0389	7	4.20327	VitaminE	1	1	1	1	1	1	1	1	1	1	1	1	1	1	1	1	1	1	1	1	1	1	1	1	1	1	1	1	1	1	1	1	1	1	1	1	1	1	1	1	1	1	1	1	1
8.875	13.0389	7	0	C21:0	1	1	1	1	1	1	1	1	1	1	1	1	1	1	1	1	1	1	1	1	1	1	1	1	1	1	1	1	1	1	1	1	1	1	1	1	1	1	1	1	1	1	1	1	1
8.875	8.3607	7	4.20327	15Me-C17:1	1	1	1	1	1	1	1	1	1	1	1	1	1	1	1	1	1	1	1	1	1	1	1	1	1	1	1	1	1	1	1	1	1	1	1	1	1	1	1	1	1	1	1	1	1
8	8.3607	8.5	4.20327	11Me-C14:0	1	1	1	1	1	1	1	1	1	1	1	1	1	1	1	1	1	1	1	1	1	1	1	1	1	1	1	1	1	1	1	1	1	1	1	1	1	1	1	1	1	1	1	1	1
8	0	8.5	2.25218	16Me-C18:0	1	1	1	1	1	1	1	1	1	1	1	1	1	1	1	1	1	1	1	1	1	1	1	1	1	1	1	1	1	1	1	1	1	1	1	1	1	1	1	1	1	1	1	1	1
8	8.3607	8	2.25218	10Me-C12:0	1	1	1	1	1	1	1	1	1	1	1	1	1	1	1	1	1	1	1	1	1	1	1	1	1	1	1	1	1	1	1	1	1	1	1	1	1	1	1	1	1	1	1	1	1
9.75	8.3607	8	0	14Me-C16:0	1	1	1	1	1	1	1	1	1	1	1	1	1	1	1	1	1	1	1	1	1	1	1	1	1	1	1	1	1	1	1	1	1	1	1	1	1	1	1	1	1	1	1	1	1
9.75	7.5106	8	2.25218
9	7.5106	9	2.25218
9	0	9	0
9	7.5106	9	2.25218
10.5	7.5106	8.5	2.25218
10.5	3.35834	8.5	4.20327
10	3.35834	7.75	4.20327
10	0	7.75	6.74961
10	3.35834	6.875	6.74961
11	3.35834	6.875	21.2777
11	0	11.625	21.2777
11	3.35834	11.625	18.4315
10.5	3.35834	10	18.4315
10.5	7.5106	10	0
9.75	7.5106	10	18.4315
9.75	8.3607	13.25	18.4315
8.875	8.3607	13.25	10.446
8.875	13.0389	11.75	10.446
7.9375	13.0389	11.75	4.96703
7.9375	18.8916	11	4.96703
6.71875	18.8916	11	0
6.71875	29.2571	11	4.96703
15.5703	29.2571	12.5	4.96703
15.5703	22.6024	12.5	1.8695
12.5	22.6024	12	1.8695
12.5	6.28032	12	0
12	6.28032	12	1.8695
12	0	13	1.8695
12	6.28032	13	0
13	6.28032	13	1.8695
13	0	12.5	1.8695
13	6.28032	12.5	4.96703
12.5	6.28032	11.75	4.96703
12.5	22.6024	11.75	10.446
18.6406	22.6024	14.75	10.446
18.6406	14.5656	14.75	5.90633
14.9688	14.5656	14	5.90633
14.9688	9.47891	14	0
14	9.47891	14	5.90633
14	0	15.5	5.90633
14	9.47891	15.5	3.36705
15.9375	9.47891	15	3.36705
15.9375	6.60422	15	0
15	6.60422	15	3.36705
15	0	16	3.36705
15	6.60422	16	0
16.875	6.60422	16	3.36705
16.875	5.19626	15.5	3.36705
16	5.19626	15.5	5.90633
16	0	14.75	5.90633
16	5.19626	14.75	10.446
17.75	5.19626	13.25	10.446
17.75	3.71903	13.25	18.4315
17	3.71903	11.625	18.4315
17	0	11.625	21.2777
17	3.71903	9.25	21.2777
18.5	3.71903	9.25	32.6244
18.5	1.99487	17.75	32.6244
18	1.99487	17.75	21.674
18	0	17	21.674
18	1.99487	17	0
19	1.99487	17	21.674
19	0	18.5	21.674
19	1.99487	18.5	10.0325
18.5	1.99487	18	10.0325
18.5	3.71903	18	0
17.75	3.71903	18	10.0325
17.75	5.19626	19	10.0325
16.875	5.19626	19	0
16.875	6.60422	19	10.0325
15.9375	6.60422	18.5	10.0325
15.9375	9.47891	18.5	21.674
14.9688	9.47891	17.75	21.674
14.9688	14.5656	17.75	32.6244
22.3125	14.5656	13.5	32.6244
22.3125	10.2971	13.5	70.255
20.5	10.2971	23.25	70.255
20.5	3.66156	23.25	35.4395
20	3.66156	20.875	35.4395
20	0	20.875	13.9714
20	3.66156	20	13.9714
21	3.66156	20	0
21	0	20	13.9714
21	3.66156	21.75	13.9714
20.5	3.66156	21.75	5.22398
20.5	10.2971	21	5.22398
24.125	10.2971	21	0
24.125	8.91926	21	5.22398
22.75	8.91926	22.5	5.22398
22.75	3.69816	22.5	3.58588
22	3.69816	22	3.58588
22	0	22	0
22	3.69816	22	3.58588
23.5	3.69816	23	3.58588
23.5	2.91079	23	0
23	2.91079	23	3.58588
23	0	22.5	3.58588
23	2.91079	22.5	5.22398
24	2.91079	21.75	5.22398
24	0	21.75	13.9714
24	2.91079	20.875	13.9714
23.5	2.91079	20.875	35.4395
23.5	3.69816	25.625	35.4395
22.75	3.69816	25.625	18.2094
22.75	8.91926	24.5	18.2094
25.5	8.91926	24.5	7.34677
25.5	4.03075	24	7.34677
25	4.03075	24	0
25	0	24	7.34677
25	4.03075	25	7.34677
26	4.03075	25	0
26	0	25	7.34677
26	4.03075	24.5	7.34677
25.5	4.03075	24.5	18.2094
25.5	8.91926	26.75	18.2094
24.125	8.91926	26.75	11.519
24.125	10.2971	26	11.519
22.3125	10.2971	26	0
22.3125	14.5656	26	11.519
18.6406	14.5656	27.5	11.519
18.6406	22.6024	27.5	8.67099
15.5703	22.6024	27	8.67099
15.5703	29.2571	27	0
11.1445	29.2571	27	8.67099
11.1445	102.915	28	8.67099
30.1484	102.915	28	0
30.1484	90.3339	28	8.67099
27.75	90.3339	27.5	8.67099
27.75	46.6449	27.5	11.519
27	46.6449	26.75	11.519
27	0	26.75	18.2094
27	46.6449	25.625	18.2094
28.5	46.6449	25.625	35.4395
28.5	16.0896	23.25	35.4395
28	16.0896	23.25	70.255
28	0	18.375	70.255
28	16.0896	18.375	137.434
29	16.0896	10.1562	137.434
29	0	10.1562	335.915
29	16.0896	35.3906	335.915
28.5	16.0896	35.3906	186.132
28.5	46.6449	30.625	186.132
27.75	46.6449	30.625	86.1933
27.75	90.3339	29.5	86.1933
32.5469	90.3339	29.5	28.2609
32.5469	62.5472	29	28.2609
30	62.5472	29	0
30	0	29	28.2609
30	62.5472	30	28.2609
35.0938	62.5472	30	0
35.0938	43.5912	30	28.2609
32.6875	43.5912	29.5	28.2609
32.6875	20.2731	29.5	86.1933
31.5	20.2731	31.75	86.1933
31.5	6.82492	31.75	48.1211
31	6.82492	31	48.1211
31	0	31	0
31	6.82492	31	48.1211
32	6.82492	32.5	48.1211
32	0	32.5	6.18614
32	6.82492	32	6.18614
31.5	6.82492	32	0
31.5	20.2731	32	6.18614
33.875	20.2731	33	6.18614
33.875	14.886	33	0
33	14.886	33	6.18614
33	0	32.5	6.18614
33	14.886	32.5	48.1211
34.75	14.886	31.75	48.1211
34.75	7.34689	31.75	86.1933
34	7.34689	30.625	86.1933
34	0	30.625	186.132
34	7.34689	40.1562	186.132
35.5	7.34689	40.1562	175.65
35.5	3.84015	34.875	175.65
35	3.84015	34.875	41.6645
35	0	34	41.6645
35	3.84015	34	0
36	3.84015	34	41.6645
36	0	35.75	41.6645
36	3.84015	35.75	5.2954
35.5	3.84015	35	5.2954
35.5	7.34689	35	0
34.75	7.34689	35	5.2954
34.75	14.886	36.5	5.2954
33.875	14.886	36.5	3.73062
33.875	20.2731	36	3.73062
32.6875	20.2731	36	0
32.6875	43.5912	36	3.73062
37.5	43.5912	37	3.73062
37.5	24.8736	37	0
37	24.8736	37	3.73062
37	0	36.5	3.73062
37	24.8736	36.5	5.2954
38	24.8736	35.75	5.2954
38	0	35.75	41.6645
38	24.8736	34.875	41.6645
37.5	24.8736	34.875	175.65
37.5	43.5912	45.4375	175.65
35.0938	43.5912	45.4375	107.897
35.0938	62.5472	41.5625	107.897
32.5469	62.5472	41.5625	81.0647
32.5469	90.3339	39.5	81.0647
30.1484	90.3339	39.5	45.0998
30.1484	102.915	38.5	45.0998
20.6465	102.915	38.5	19.4138
20.6465	113.725	38	19.4138
11.5732	113.725	38	0
11.5732	943.307	38	19.4138
50.4473	943.307	39	19.4138
50.4473	437.259	39	0
41.6133	437.259	39	19.4138
41.6133	156.558	38.5	19.4138
39	156.558	38.5	45.0998
39	0	40.5	45.0998
39	156.558	40.5	19.5983
44.2266	156.558	40	19.5983
44.2266	59.1231	40	0
40.75	59.1231	40	19.5983
40.75	35.5885	41	19.5983
40	35.5885	41	0
40	0	41	19.5983
40	35.5885	40.5	19.5983
41.5	35.5885	40.5	45.0998
41.5	26.6459	39.5	45.0998
41	26.6459	39.5	81.0647
41	0	43.625	81.0647
41	26.6459	43.625	59.9291
42	26.6459	42.5	59.9291
42	0	42.5	15.8084
42	26.6459	42	15.8084
41.5	26.6459	42	0
41.5	35.5885	42	15.8084
40.75	35.5885	43	15.8084
40.75	59.1231	43	0
47.7031	59.1231	43	15.8084
47.7031	54.9828	42.5	15.8084
44.125	54.9828	42.5	59.9291
44.125	35.1527	44.75	59.9291
43	35.1527	44.75	36.1043
43	0	44	36.1043
43	35.1527	44	0
45.25	35.1527	44	36.1043
45.25	27.1722	45.5	36.1043
44	27.1722	45.5	18.1118
44	0	45	18.1118
44	27.1722	45	0
46.5	27.1722	45	18.1118
46.5	12.1862	46	18.1118
45.5	12.1862	46	0
45.5	7.86458	46	18.1118
45	7.86458	45.5	18.1118
45	0	45.5	36.1043
45	7.86458	44.75	36.1043
46	7.86458	44.75	59.9291
46	0	43.625	59.9291
46	7.86458	43.625	81.0647
45.5	7.86458	41.5625	81.0647
45.5	12.1862	41.5625	107.897
47.5	12.1862	49.3125	107.897
47.5	8.35768	49.3125	99.9092
47	8.35768	47.75	99.9092
47	0	47.75	51.06
47	8.35768	47	51.06
48	8.35768	47	0
48	0	47	51.06
48	8.35768	48.5	51.06
47.5	8.35768	48.5	27.2369
47.5	12.1862	48	27.2369
46.5	12.1862	48	0
46.5	27.1722	48	27.2369
45.25	27.1722	49	27.2369
45.25	35.1527	49	0
44.125	35.1527	49	27.2369
44.125	54.9828	48.5	27.2369
51.2812	54.9828	48.5	51.06
51.2812	39.2409	47.75	51.06
49.5	39.2409	47.75	99.9092
49.5	11.5998	50.875	99.9092
49	11.5998	50.875	64.2884
49	0	50	64.2884
49	11.5998	50	0
50	11.5998	50	64.2884
50	0	51.75	64.2884
50	11.5998	51.75	41.219
49.5	11.5998	51	41.219
49.5	39.2409	51	0
53.0625	39.2409	51	41.219
53.0625	19.0327	52.5	41.219
51.5	19.0327	52.5	21.9689
51.5	11.5761	52	21.9689
51	11.5761	52	0
51	0	52	21.9689
51	11.5761	53	21.9689
52	11.5761	53	0
52	0	53	21.9689
52	11.5761	52.5	21.9689
51.5	11.5761	52.5	41.219
51.5	19.0327	51.75	41.219
54.625	19.0327	51.75	64.2884
54.625	17.0597	50.875	64.2884
53.5	17.0597	50.875	99.9092
53.5	8.46211	49.3125	99.9092
53	8.46211	49.3125	107.897
53	0	45.4375	107.897
53	8.46211	45.4375	175.65
54	8.46211	40.1562	175.65
54	0	40.1562	186.132
54	8.46211	35.3906	186.132
53.5	8.46211	35.3906	335.915
53.5	17.0597	22.7734	335.915
55.75	17.0597
55.75	10.0947
55	10.0947
55	0
55	10.0947
56.5	10.0947
56.5	7.47091
56	7.47091
56	0
56	7.47091
57	7.47091
57	0
57	7.47091
56.5	7.47091
56.5	10.0947
55.75	10.0947
55.75	17.0597
54.625	17.0597
54.625	19.0327
53.0625	19.0327
53.0625	39.2409
51.2812	39.2409
51.2812	54.9828
47.7031	54.9828
47.7031	59.1231
44.2266	59.1231
44.2266	156.558
41.6133	156.558
41.6133	437.259
59.2812	437.259
59.2812	261.907
58	261.907
58	0
58	261.907
60.5625	261.907
60.5625	126.738
59	126.738
59	0
59	126.738
62.125	126.738
62.125	88.4761
60.75	88.4761
60.75	35.3894
60	35.3894
60	0
60	35.3894
61.5	35.3894
61.5	22.8444
61	22.8444
61	0
61	22.8444
62	22.8444
62	0
62	22.8444
61.5	22.8444
61.5	35.3894
60.75	35.3894
60.75	88.4761
63.5	88.4761
63.5	53.3785
63	53.3785
63	0
63	53.3785
64	53.3785
64	0
64	53.3785
63.5	53.3785
63.5	88.4761
62.125	88.4761
62.125	126.738
60.5625	126.738
60.5625	261.907
59.2812	261.907
59.2812	437.259
50.4473	437.259
50.4473	943.307
31.0103	943.307
[truncated: 19 more columns]

## Sheet: _HID49
17.114	935.725	22.1641	338.597		0,660609176725156	0,761883839230682	0,318687668444155	8,42533615574391E-02	1,37705116578839E-02	3,23101349776929E-02	0,792656907413091	3,48112573497091E-03	0,20248552865111	0,200592080958444	0,235235108910683	6,88017522438182E-02	3,34092118175403E-03	0,376830603168071	3,60368770211113E-02	0,196815709683388	0,19269088773133	0,025764614055789	0,209963336319614	1,22962739922388E-02	6,55989313954508E-02	1,62999436641218E-02	5,07021261561796E-02	0,022132839653466	3,65298939751884E-02	3,41827733018816E-02	0,168005562879528	1,58020585320946E-02	1,97258667254654E-02	1,09524188418251E-02	8,20929642481904E-03	0,152806272664705	0,187257405699496	3,17434086351044E-02	2,73740732643443E-02	0,03637563979927	1,32501421207578E-02	0,018872167881435	0,211179155355999	0,327893995487756	0,975155579002696	0,124504751372268	8,59032958360118E-02	9,31207820247461E-02	0,398393805877269
2.28125	935.725	10.1562	338.597	C15:1	1	1	1	1	1	1	1	1	1	1	1	1	1	1	1	1	1	1	1	1	1	1	1	1	1	1	1	1	1	1	1	1	1	1	1	1	1	1	1	1	1	1	1	1	1
2.28125	260.202	10.1562	137.434	C25:0	1	1	1	1	1	1	1	1	1	1	1	1	1	1	1	1	1	1	1	1	1	1	1	1	1	1	1	1	1	1	1	1	1	1	1	1	1	1	1	1	1	1	1	1	1
1	260.202	1.9375	137.434	15Me-C17:0	1	1	1	1	1	1	1	1	1	1	1	1	1	1	1	1	1	1	1	1	1	1	1	1	1	1	1	1	1	1	1	1	1	1	1	1	1	1	1	1	1	1	1	1	1
1	0	1.9375	16.9126	11Me-C13:0	1	1	1	1	1	1	1	1	1	1	1	1	1	1	1	1	1	1	1	1	1	1	1	1	1	1	1	1	1	1	1	1	1	1	1	1	1	1	1	1	1	1	1	1	1
1	260.202	1	16.9126	13Me-C15:0	1	1	1	1	1	1	1	1	1	1	1	1	1	1	1	1	1	1	1	1	1	1	1	1	1	1	1	1	1	1	1	1	1	1	1	1	1	1	1	1	1	1	1	1	1
3.5625	260.202	1	0	14Me-C17:1	1	1	1	1	1	1	1	1	1	1	1	1	1	1	1	1	1	1	1	1	1	1	1	1	1	1	1	1	1	1	1	1	1	1	1	1	1	1	1	1	1	1	1	1	1
3.5625	122.642	1	16.9126	14Me-C17:0	1	1	1	1	1	1	1	1	1	1	1	1	1	1	1	1	1	1	1	1	1	1	1	1	1	1	1	1	1	1	1	1	1	1	1	1	1	1	1	1	1	1	1	1	1
2	122.642	2.875	16.9126	10Me-C13:0	1	1	1	1	1	1	1	1	1	1	1	1	1	1	1	1	1	1	1	1	1	1	1	1	1	1	1	1	1	1	1	1	1	1	1	1	1	1	1	1	1	1	1	1	1
2	0	2.875	8.29139	12Me-C15:0	1	1	1	1	1	1	1	1	1	1	1	1	1	1	1	1	1	1	1	1	1	1	1	1	1	1	1	1	1	1	1	1	1	1	1	1	1	1	1	1	1	1	1	1	1
2	122.642	2	8.29139	C17:0	1	1	1	1	1	1	1	1	1	1	1	1	1	1	1	1	1	1	1	1	1	1	1	1	1	1	1	1	1	1	1	1	1	1	1	1	1	1	1	1	1	1	1	1	1
5.125	122.642	2	0	C13:0	1	1	1	1	1	1	1	1	1	1	1	1	1	1	1	1	1	1	1	1	1	1	1	1	1	1	1	1	1	1	1	1	1	1	1	1	1	1	1	1	1	1	1	1	1
5.125	86.8024	2	8.29139	C14:0	1	1	1	1	1	1	1	1	1	1	1	1	1	1	1	1	1	1	1	1	1	1	1	1	1	1	1	1	1	1	1	1	1	1	1	1	1	1	1	1	1	1	1	1	1
3.75	86.8024	3.75	8.29139	C15:0	1	1	1	1	1	1	1	1	1	1	1	1	1	1	1	1	1	1	1	1	1	1	1	1	1	1	1	1	1	1	1	1	1	1	1	1	1	1	1	1	1	1	1	1	1
3.75	34.4859	3.75	3.00558	C16:1	1	1	1	1	1	1	1	1	1	1	1	1	1	1	1	1	1	1	1	1	1	1	1	1	1	1	1	1	1	1	1	1	1	1	1	1	1	1	1	1	1	1	1	1	1
3	34.4859	3	3.00558	C18:1	1	1	1	1	1	1	1	1	1	1	1	1	1	1	1	1	1	1	1	1	1	1	1	1	1	1	1	1	1	1	1	1	1	1	1	1	1	1	1	1	1	1	1	1	1
3	0	3	0	C17:1	1	1	1	1	1	1	1	1	1	1	1	1	1	1	1	1	1	1	1	1	1	1	1	1	1	1	1	1	1	1	1	1	1	1	1	1	1	1	1	1	1	1	1	1	1
3	34.4859	3	3.00558	C12:0	1	1	1	1	1	1	1	1	1	1	1	1	1	1	1	1	1	1	1	1	1	1	1	1	1	1	1	1	1	1	1	1	1	1	1	1	1	1	1	1	1	1	1	1	1
4.5	34.4859	4.5	3.00558	15Me-C18:0	1	1	1	1	1	1	1	1	1	1	1	1	1	1	1	1	1	1	1	1	1	1	1	1	1	1	1	1	1	1	1	1	1	1	1	1	1	1	1	1	1	1	1	1	1
4.5	22.7981	4.5	1.95939	C14:1	1	1	1	1	1	1	1	1	1	1	1	1	1	1	1	1	1	1	1	1	1	1	1	1	1	1	1	1	1	1	1	1	1	1	1	1	1	1	1	1	1	1	1	1	1
4	22.7981	4	1.95939	C23:0	1	1	1	1	1	1	1	1	1	1	1	1	1	1	1	1	1	1	1	1	1	1	1	1	1	1	1	1	1	1	1	1	1	1	1	1	1	1	1	1	1	1	1	1	1
4	0	4	0	C26:0	1	1	1	1	1	1	1	1	1	1	1	1	1	1	1	1	1	1	1	1	1	1	1	1	1	1	1	1	1	1	1	1	1	1	1	1	1	1	1	1	1	1	1	1	1
4	22.7981	4	1.95939	C24:0	1	1	1	1	1	1	1	1	1	1	1	1	1	1	1	1	1	1	1	1	1	1	1	1	1	1	1	1	1	1	1	1	1	1	1	1	1	1	1	1	1	1	1	1	1
5	22.7981	5	1.95939	FOHC26:0	1	1	1	1	1	1	1	1	1	1	1	1	1	1	1	1	1	1	1	1	1	1	1	1	1	1	1	1	1	1	1	1	1	1	1	1	1	1	1	1	1	1	1	1	1
5	0	5	0	C19:0	1	1	1	1	1	1	1	1	1	1	1	1	1	1	1	1	1	1	1	1	1	1	1	1	1	1	1	1	1	1	1	1	1	1	1	1	1	1	1	1	1	1	1	1	1
5	22.7981	5	1.95939	C20:1	1	1	1	1	1	1	1	1	1	1	1	1	1	1	1	1	1	1	1	1	1	1	1	1	1	1	1	1	1	1	1	1	1	1	1	1	1	1	1	1	1	1	1	1	1
4.5	22.7981	4.5	1.95939	C22:1	1	1	1	1	1	1	1	1	1	1	1	1	1	1	1	1	1	1	1	1	1	1	1	1	1	1	1	1	1	1	1	1	1	1	1	1	1	1	1	1	1	1	1	1	1
4.5	34.4859	4.5	3.00558	C24:1	1	1	1	1	1	1	1	1	1	1	1	1	1	1	1	1	1	1	1	1	1	1	1	1	1	1	1	1	1	1	1	1	1	1	1	1	1	1	1	1	1	1	1	1	1
3.75	34.4859	3.75	3.00558	C20:2	1	1	1	1	1	1	1	1	1	1	1	1	1	1	1	1	1	1	1	1	1	1	1	1	1	1	1	1	1	1	1	1	1	1	1	1	1	1	1	1	1	1	1	1	1
3.75	86.8024	3.75	8.29139	C16:0	1	1	1	1	1	1	1	1	1	1	1	1	1	1	1	1	1	1	1	1	1	1	1	1	1	1	1	1	1	1	1	1	1	1	1	1	1	1	1	1	1	1	1	1	1
6.5	86.8024	2.875	8.29139	12Me-C14:0	1	1	1	1	1	1	1	1	1	1	1	1	1	1	1	1	1	1	1	1	1	1	1	1	1	1	1	1	1	1	1	1	1	1	1	1	1	1	1	1	1	1	1	1	1
6.5	47.9918	2.875	16.9126	9Me-C12:0	1	1	1	1	1	1	1	1	1	1	1	1	1	1	1	1	1	1	1	1	1	1	1	1	1	1	1	1	1	1	1	1	1	1	1	1	1	1	1	1	1	1	1	1	1
6	47.9918	1.9375	16.9126	13Me-C16:0	1	1	1	1	1	1	1	1	1	1	1	1	1	1	1	1	1	1	1	1	1	1	1	1	1	1	1	1	1	1	1	1	1	1	1	1	1	1	1	1	1	1	1	1	1
6	0	1.9375	137.434	FOHC20:0	1	1	1	1	1	1	1	1	1	1	1	1	1	1	1	1	1	1	1	1	1	1	1	1	1	1	1	1	1	1	1	1	1	1	1	1	1	1	1	1	1	1	1	1	1
6	47.9918	18.375	137.434	FOHC22:0	1	1	1	1	1	1	1	1	1	1	1	1	1	1	1	1	1	1	1	1	1	1	1	1	1	1	1	1	1	1	1	1	1	1	1	1	1	1	1	1	1	1	1	1	1
7	47.9918	18.375	70.255	FOHC14:0	1	1	1	1	1	1	1	1	1	1	1	1	1	1	1	1	1	1	1	1	1	1	1	1	1	1	1	1	1	1	1	1	1	1	1	1	1	1	1	1	1	1	1	1	1
7	0	13.5	70.255	FOHC16:0	1	1	1	1	1	1	1	1	1	1	1	1	1	1	1	1	1	1	1	1	1	1	1	1	1	1	1	1	1	1	1	1	1	1	1	1	1	1	1	1	1	1	1	1	1
7	47.9918	13.5	32.6244	FOHC18:0	1	1	1	1	1	1	1	1	1	1	1	1	1	1	1	1	1	1	1	1	1	1	1	1	1	1	1	1	1	1	1	1	1	1	1	1	1	1	1	1	1	1	1	1	1
6.5	47.9918	9.25	32.6244	VitaminE	1	1	1	1	1	1	1	1	1	1	1	1	1	1	1	1	1	1	1	1	1	1	1	1	1	1	1	1	1	1	1	1	1	1	1	1	1	1	1	1	1	1	1	1	1
6.5	86.8024	9.25	21.2777	C21:0	1	1	1	1	1	1	1	1	1	1	1	1	1	1	1	1	1	1	1	1	1	1	1	1	1	1	1	1	1	1	1	1	1	1	1	1	1	1	1	1	1	1	1	1	1
5.125	86.8024	6.875	21.2777	15Me-C17:1	1	1	1	1	1	1	1	1	1	1	1	1	1	1	1	1	1	1	1	1	1	1	1	1	1	1	1	1	1	1	1	1	1	1	1	1	1	1	1	1	1	1	1	1	1
5.125	122.642	6.875	6.74961	C20:0	1	1	1	1	1	1	1	1	1	1	1	1	1	1	1	1	1	1	1	1	1	1	1	1	1	1	1	1	1	1	1	1	1	1	1	1	1	1	1	1	1	1	1	1	1
3.5625	122.642	6	6.74961	C22:0	1	1	1	1	1	1	1	1	1	1	1	1	1	1	1	1	1	1	1	1	1	1	1	1	1	1	1	1	1	1	1	1	1	1	1	1	1	1	1	1	1	1	1	1	1
3.5625	260.202	6	0	C18:0	1	1	1	1	1	1	1	1	1	1	1	1	1	1	1	1	1	1	1	1	1	1	1	1	1	1	1	1	1	1	1	1	1	1	1	1	1	1	1	1	1	1	1	1	1
2.28125	260.202	6	6.74961	C18:2	1	1	1	1	1	1	1	1	1	1	1	1	1	1	1	1	1	1	1	1	1	1	1	1	1	1	1	1	1	1	1	1	1	1	1	1	1	1	1	1	1	1	1	1	1
2.28125	935.725	7.75	6.74961	FOHC24:0	1	1	1	1	1	1	1	1	1	1	1	1	1	1	1	1	1	1	1	1	1	1	1	1	1	1	1	1	1	1	1	1	1	1	1	1	1	1	1	1	1	1	1	1	1
31.9468	935.725	7.75	4.20327	Cholesterol	1	1	1	1	1	1	1	1	1	1	1	1	1	1	1	1	1	1	1	1	1	1	1	1	1	1	1	1	1	1	1	1	1	1	1	1	1	1	1	1	1	1	1	1	1
31.9468	439.051	7	4.20327	Squalene	1	1	1	1	1	1	1	1	1	1	1	1	1	1	1	1	1	1	1	1	1	1	1	1	1	1	1	1	1	1	1	1	1	1	1	1	1	1	1	1	1	1	1	1	1
20.2861	439.051	7	0	TGs	1	1	1	1	1	1	1	1	1	1	1	1	1	1	1	1	1	1	1	1	1	1	1	1	1	1	1	1	1	1	1	1	1	1	1	1	1	1	1	1	1	1	1	1	1
20.2861	114.107	7	4.20327	WEs	1	1	1	1	1	1	1	1	1	1	1	1	1	1	1	1	1	1	1	1	1	1	1	1	1	1	1	1	1	1	1	1	1	1	1	1	1	1	1	1	1	1	1	1	1
11.125	114.107	8.5	4.20327	11Me-C14:0	1	1	1	1	1	1	1	1	1	1	1	1	1	1	1	1	1	1	1	1	1	1	1	1	1	1	1	1	1	1	1	1	1	1	1	1	1	1	1	1	1	1	1	1	1
11.125	83.4153	8.5	2.25218	14Me-C16:0	1	1	1	1	1	1	1	1	1	1	1	1	1	1	1	1	1	1	1	1	1	1	1	1	1	1	1	1	1	1	1	1	1	1	1	1	1	1	1	1	1	1	1	1	1
9.5	83.4153	8	2.25218	16Me-C18:0	1	1	1	1	1	1	1	1	1	1	1	1	1	1	1	1	1	1	1	1	1	1	1	1	1	1	1	1	1	1	1	1	1	1	1	1	1	1	1	1	1	1	1	1	1
9.5	45.3991	8	0
8.5	45.3991	8	2.25218
8.5	11.2429	9	2.25218
8	11.2429	9	0
8	0	9	2.25218
8	11.2429	8.5	2.25218
9	11.2429	8.5	4.20327
9	0	7.75	4.20327
9	11.2429	7.75	6.74961
8.5	11.2429	6.875	6.74961
8.5	45.3991	6.875	21.2777
10.5	45.3991	11.625	21.2777
10.5	15.0564	11.625	18.4315
10	15.0564	10	18.4315
10	0	10	0
10	15.0564	10	18.4315
11	15.0564	13.25	18.4315
11	0	13.25	10.446
11	15.0564	11.75	10.446
10.5	15.0564	11.75	4.96703
10.5	45.3991	11	4.96703
9.5	45.3991	11	0
9.5	83.4153	11	4.96703
12.75	83.4153	12.5	4.96703
12.75	47.1659	12.5	1.8695
12	47.1659	12	1.8695
12	0	12	0
12	47.1659	12	1.8695
13.5	47.1659	13	1.8695
13.5	23.5739	13	0
13	23.5739	13	1.8695
13	0	12.5	1.8695
13	23.5739	12.5	4.96703
14	23.5739	11.75	4.96703
14	0	11.75	10.446
14	23.5739	14.75	10.446
13.5	23.5739	14.75	5.90633
13.5	47.1659	14	5.90633
12.75	47.1659	14	0
12.75	83.4153	14	5.90633
11.125	83.4153	15.5	5.90633
11.125	114.107	15.5	3.36705
29.4473	114.107	15	3.36705
29.4473	100.421	15	0
21.1445	100.421	15	3.36705
21.1445	29.0253	16	3.36705
16.7188	29.0253	16	0
16.7188	18.8855	16	3.36705
15.5	18.8855	15.5	3.36705
15.5	10.6989	15.5	5.90633
15	10.6989	14.75	5.90633
15	0	14.75	10.446
15	10.6989	13.25	10.446
16	10.6989	13.25	18.4315
16	0	11.625	18.4315
16	10.6989	11.625	21.2777
15.5	10.6989	9.25	21.2777
15.5	18.8855	9.25	32.6244
17.9375	18.8855	17.75	32.6244
17.9375	12.8442	17.75	21.674
17	12.8442	17	21.674
17	0	17	0
17	12.8442	17	21.674
18.875	12.8442	18.5	21.674
18.875	8.29185	18.5	10.0325
18	8.29185	18	10.0325
18	0	18	0
18	8.29185	18	10.0325
19.75	8.29185	19	10.0325
19.75	7.14727	19	0
19	7.14727	19	10.0325
19	0	18.5	10.0325
19	7.14727	18.5	21.674
20.5	7.14727	17.75	21.674
20.5	3.33187	17.75	32.6244
20	3.33187	13.5	32.6244
20	0	13.5	70.255
20	3.33187	23.25	70.255
21	3.33187	23.25	35.4395
21	0	20.875	35.4395
21	3.33187	20.875	13.9714
20.5	3.33187	20	13.9714
20.5	7.14727	20	0
19.75	7.14727	20	13.9714
19.75	8.29185	21.75	13.9714
18.875	8.29185	21.75	5.22398
18.875	12.8442	21	5.22398
17.9375	12.8442	21	0
17.9375	18.8855	21	5.22398
16.7188	18.8855	22.5	5.22398
16.7188	29.0253	22.5	3.58588
25.5703	29.0253	22	3.58588
25.5703	22.5834	22	0
22.5	22.5834	22	3.58588
22.5	6.26929	23	3.58588
22	6.26929	23	0
22	0	23	3.58588
22	6.26929	22.5	3.58588
23	6.26929	22.5	5.22398
23	0	21.75	5.22398
23	6.26929	21.75	13.9714
22.5	6.26929	20.875	13.9714
22.5	22.5834	20.875	35.4395
28.6406	22.5834	25.625	35.4395
28.6406	14.551	25.625	18.2094
24.9688	14.551	24.5	18.2094
24.9688	9.46229	24.5	7.34677
24	9.46229	24	7.34677
24	0	24	0
24	9.46229	24	7.34677
25.9375	9.46229	25	7.34677
25.9375	6.5964	25	0
25	6.5964	25	7.34677
25	0	24.5	7.34677
25	6.5964	24.5	18.2094
26.875	6.5964	26.75	18.2094
26.875	5.18043	26.75	11.519
26	5.18043	26	11.519
26	0	26	0
26	5.18043	26	11.519
27.75	5.18043	27.5	11.519
27.75	3.43861	27.5	8.67099
27	3.43861	27	8.67099
27	0	27	0
27	3.43861	27	8.67099
28.5	3.43861	28	8.67099
28.5	1.99473	28	0
28	1.99473	28	8.67099
28	0	27.5	8.67099
28	1.99473	27.5	11.519
29	1.99473	26.75	11.519
29	0	26.75	18.2094
29	1.99473	25.625	18.2094
28.5	1.99473	25.625	35.4395
28.5	3.43861	23.25	35.4395
27.75	3.43861	23.25	70.255
27.75	5.18043	18.375	70.255
26.875	5.18043	18.375	137.434
26.875	6.5964	10.1562	137.434
25.9375	6.5964	10.1562	338.597
25.9375	9.46229	34.1719	338.597
24.9688	9.46229	34.1719	185.649
24.9688	14.551	29.875	185.649
32.3125	14.551	29.875	41.6645
32.3125	10.1371	29	41.6645
30.5	10.1371	29	0
30.5	3.66149	29	41.6645
30	3.66149	30.75	41.6645
30	0	30.75	5.2954
30	3.66149	30	5.2954
31	3.66149	30	0
31	0	30	5.2954
31	3.66149	31.5	5.2954
30.5	3.66149	31.5	3.73062
30.5	10.1371	31	3.73062
34.125	10.1371	31	0
34.125	8.72974	31	3.73062
32.75	8.72974	32	3.73062
32.75	3.67486	32	0
32	3.67486	32	3.73062
32	0	31.5	3.73062
32	3.67486	31.5	5.2954
33.5	3.67486	30.75	5.2954
33.5	2.68545	30.75	41.6645
33	2.68545	29.875	41.6645
33	0	29.875	185.649
33	2.68545	38.4688	185.649
34	2.68545	38.4688	175.412
34	0	34.625	175.412
34	2.68545	34.625	86.1933
33.5	2.68545	33.5	86.1933
33.5	3.67486	33.5	28.2609
32.75	3.67486	33	28.2609
32.75	8.72974	33	0
35.5	8.72974	33	28.2609
35.5	4.02999	34	28.2609
35	4.02999	34	0
35	0	34	28.2609
35	4.02999	33.5	28.2609
36	4.02999	33.5	86.1933
36	0	35.75	86.1933
36	4.02999	35.75	48.1211
35.5	4.02999	35	48.1211
35.5	8.72974	35	0
34.125	8.72974	35	48.1211
34.125	10.1371	36.5	48.1211
32.3125	10.1371	36.5	6.18614
32.3125	14.551	36	6.18614
28.6406	14.551	36	0
28.6406	22.5834	36	6.18614
25.5703	22.5834	37	6.18614
25.5703	29.0253	37	0
21.1445	29.0253	37	6.18614
21.1445	100.421	36.5	6.18614
37.75	100.421	36.5	48.1211
37.75	46.5162	35.75	48.1211
37	46.5162	35.75	86.1933
37	0	34.625	86.1933
37	46.5162	34.625	175.412
38.5	46.5162	42.3125	175.412
38.5	15.745	42.3125	103.7
38	15.745	38.75	103.7
38	0	38.75	51.06
38	15.745	38	51.06
39	15.745	38	0
39	0	38	51.06
39	15.745	39.5	51.06
38.5	15.745	39.5	27.2369
38.5	46.5162	39	27.2369
37.75	46.5162	39	0
37.75	100.421	39	27.2369
29.4473	100.421	40	27.2369
29.4473	114.107	40	0
20.2861	114.107	40	27.2369
20.2861	439.051	39.5	27.2369
43.6074	439.051	39.5	51.06
43.6074	162.006	38.75	51.06
40	162.006	38.75	103.7
40	0	45.875	103.7
40	162.006	45.875	89.2155
47.2148	162.006	42.625	89.2155
47.2148	65.1987	42.625	59.9291
42.5	65.1987	41.5	59.9291
42.5	28.0019	41.5	15.8084
41	28.0019	41	15.8084
41	0	41	0
41	28.0019	41	15.8084
44	28.0019	42	15.8084
44	20.0946	42	0
42.5	20.0946	42	15.8084
42.5	6.81104	41.5	15.8084
42	6.81104	41.5	59.9291
42	0	43.75	59.9291
42	6.81104	43.75	36.1043
43	6.81104	43	36.1043
43	0	43	0
43	6.81104	43	36.1043
42.5	6.81104	44.5	36.1043
42.5	20.0946	44.5	18.1118
45.5	20.0946	44	18.1118
45.5	12.1409	44	0
44.5	12.1409	44	18.1118
44.5	6.99627	45	18.1118
44	6.99627	45	0
44	0	45	18.1118
44	6.99627	44.5	18.1118
45	6.99627	44.5	36.1043
45	0	43.75	36.1043
45	6.99627	43.75	59.9291
44.5	6.99627	42.625	59.9291
44.5	12.1409	42.625	89.2155
46.5	12.1409	49.125	89.2155
46.5	8.04478	49.125	76.7601
46	8.04478	47.5	76.7601
46	0	47.5	45.0998
46	8.04478	46.5	45.0998
47	8.04478	46.5	19.4138
47	0	46	19.4138
47	8.04478	46	0
46.5	8.04478	46	19.4138
46.5	12.1409	47	19.4138
45.5	12.1409	47	0
45.5	20.0946	47	19.4138
44	20.0946	46.5	19.4138
44	28.0019	46.5	45.0998
42.5	28.0019	48.5	45.0998
42.5	65.1987	48.5	19.5983
51.9297	65.1987	48	19.5983
51.9297	56.4217	48	0
48.75	56.4217	48	19.5983
48.75	33.4642	49	19.5983
48	33.4642	49	0
48	0	49	19.5983
48	33.4642	48.5	19.5983
49.5	33.4642	48.5	45.0998
49.5	26.5662	47.5	45.0998
49	26.5662	47.5	76.7601
49	0	50.75	76.7601
49	26.5662	50.75	60.3747
50	26.5662	50	60.3747
50	0	50	0
50	26.5662	50	60.3747
49.5	26.5662	51.5	60.3747
49.5	33.4642	51.5	37.3068
48.75	33.4642	51	37.3068
48.75	56.4217	51	0
55.1094	56.4217	51	37.3068
55.1094	39.7059	52	37.3068
51.9375	39.7059	52	0
51.9375	26.5607	52	37.3068
51	26.5607	51.5	37.3068
51	0	51.5	60.3747
51	26.5607	50.75	60.3747
52.875	26.5607	50.75	76.7601
52.875	14.2434	49.125	76.7601
52	14.2434	49.125	89.2155
52	0	45.875	89.2155
52	14.2434	45.875	103.7
53.75	14.2434	42.3125	103.7
53.75	7.34222	42.3125	175.412
53	7.34222	38.4688	175.412
53	0	38.4688	185.649
53	7.34222	34.1719	185.649
54.5	7.34222	34.1719	338.597
54.5	3.79833	22.1641	338.597
54	3.79833
54	0
54	3.79833
55	3.79833
55	0
55	3.79833
54.5	3.79833
54.5	7.34222
53.75	7.34222
53.75	14.2434
52.875	14.2434
52.875	26.5607
51.9375	26.5607
51.9375	39.7059
58.2812	39.7059
58.2812	30.6474
56.5	30.6474
56.5	10.4439
56	10.4439
56	0
56	10.4439
57	10.4439
57	0
57	10.4439
56.5	10.4439
56.5	30.6474
60.0625	30.6474
60.0625	18.0974
58.5	18.0974
58.5	11.5753
58	11.5753
58	0
58	11.5753
59	11.5753
59	0
59	11.5753
58.5	11.5753
58.5	18.0974
61.625	18.0974
61.625	16.9292
60.5	16.9292
60.5	8.33821
60	8.33821
60	0
60	8.33821
61	8.33821
61	0
61	8.33821
60.5	8.33821
60.5	16.9292
62.75	16.9292
62.75	9.95124
62	9.95124
62	0
62	9.95124
63.5	9.95124
63.5	7.05809
63	7.05809
63	0
63	7.05809
64	7.05809
64	0
64	7.05809
63.5	7.05809
63.5	9.95124
62.75	9.95124
62.75	16.9292
61.625	16.9292
61.625	18.0974
60.0625	18.0974
60.0625	30.6474
58.2812	30.6474
58.2812	39.7059
55.1094	39.7059
55.1094	56.4217
51.9297	56.4217
51.9297	65.1987
47.2148	65.1987
47.2148	162.006
43.6074	162.006
43.6074	439.051
31.9468	439.051
31.9468	935.725
17.114	935.725
[truncated: 19 more columns]

## Sheet: _HID48
6.10086	0.73517	1	1	1.9375	0.73517	1	1
1	0.73517	2	1	1	0.73517	2	1
1	1	3	1	1	1	3	1
1	0.73517	4	1	1	0.73517	4	1
11.2017	0.73517	5	1	2.875	0.73517	5	1
11.2017	0.779963	6	1	2.875	0.779963
2.5	0.779963	7	1	2	0.779963
2.5	0.837365	8	1	2	1
2	0.837365	9	1	2	0.779963
2	1	10	1	3.75	0.779963
2	0.837365	11	1	3.75	0.814836
3	0.837365	12	1	3	0.814836
3	1	13	1	3	1
3	0.837365	14	1	3	0.814836
2.5	0.837365	15	1	4.5	0.814836
2.5	0.779963	16	1	4.5	0.832711
19.9034	0.779963	17	1	4	0.832711
19.9034	0.814836	18	1	4	1
6.17188	0.814836	19	1	4	0.832711
6.17188	0.867268	20	1	5	0.832711
4.5	0.867268	21	1	5	1
4.5	0.910498	22	1	5	0.832711
4	0.910498	23	1	4.5	0.832711
4	1	24	1	4.5	0.814836
4	0.910498	25	1	3.75	0.814836
5	0.910498	26	1	3.75	0.779963
5	1	27	1	2.875	0.779963
5	0.910498	28	1	2.875	0.73517
4.5	0.910498	29	1	1.9375	0.73517
4.5	0.867268	30	1
7.84375	0.867268	31	1
7.84375	0.904182	32	1
6	0.904182	33	1
6	1	34	1
6	0.904182	35	1
9.6875	0.904182	36	1
9.6875	0.932652	37	1
7.875	0.932652	38	1
7.875	0.94603	39	1
7	0.94603	40	1
7	1	41	1
7	0.94603	42	1
8.75	0.94603	43	1
8.75	0.954846	44	1
8	0.954846	45	1
8	1	46	1
8	0.954846	47	1
9.5	0.954846	48	1
9.5	0.974359	49	1
9	0.974359	50	1
9	1	51	1
9	0.974359	52	1
10	0.974359	53	1
10	1	54	1
10	0.974359	55	1
9.5	0.974359	56	1
9.5	0.954846	57	1
8.75	0.954846	58	1
8.75	0.94603	59	1
7.875	0.94603	60	1
7.875	0.932652	61	1
11.5	0.932652	62	1
11.5	0.944203	63	1
11	0.944203	64	1
11	1
11	0.944203
12	0.944203
12	1
12	0.944203
11.5	0.944203
11.5	0.932652
9.6875	0.932652
9.6875	0.904182
7.84375	0.904182
7.84375	0.867268
6.17188	0.867268
6.17188	0.814836
33.635	0.814836
33.635	0.832711
26.9844	0.832711
26.9844	0.85686
20.9688	0.85686
20.9688	0.903186
16.5938	0.903186
16.5938	0.918601
14.25	0.918601
14.25	0.940655
13	0.940655
13	1
13	0.940655
15.5	0.940655
15.5	0.944545
14.5	0.944545
14.5	0.963393
14	0.963393
14	1
14	0.963393
15	0.963393
15	1
15	0.963393
14.5	0.963393
14.5	0.944545
16.5	0.944545
16.5	0.962909
16	0.962909
16	1
16	0.962909
17	0.962909
17	1
17	0.962909
16.5	0.962909
16.5	0.944545
15.5	0.944545
15.5	0.940655
14.25	0.940655
14.25	0.918601
18.9375	0.918601
18.9375	0.924747
18	0.924747
18	1
18	0.924747
19.875	0.924747
19.875	0.954925
19	0.954925
19	1
19	0.954925
20.75	0.954925
20.75	0.960972
20	0.960972
20	1
20	0.960972
21.5	0.960972
21.5	0.974842
21	0.974842
21	1
21	0.974842
22	0.974842
22	1
22	0.974842
21.5	0.974842
21.5	0.960972
20.75	0.960972
20.75	0.954925
19.875	0.954925
19.875	0.924747
18.9375	0.924747
18.9375	0.918601
16.5938	0.918601
16.5938	0.903186
25.3438	0.903186
25.3438	0.912955
23.75	0.912955
23.75	0.939929
23	0.939929
23	1
23	0.939929
24.5	0.939929
24.5	0.966215
24	0.966215
24	1
24	0.966215
25	0.966215
25	1
25	0.966215
24.5	0.966215
24.5	0.939929
23.75	0.939929
23.75	0.912955
26.9375	0.912955
26.9375	0.932148
26	0.932148
26	1
26	0.932148
27.875	0.932148
27.875	0.949282
27	0.949282
27	1
27	0.949282
28.75	0.949282
28.75	0.963675
28	0.963675
28	1
28	0.963675
29.5	0.963675
29.5	0.978874
29	0.978874
29	1
29	0.978874
30	0.978874
30	1
30	0.978874
29.5	0.978874
29.5	0.963675
28.75	0.963675
28.75	0.949282
27.875	0.949282
27.875	0.932148
26.9375	0.932148
26.9375	0.912955
25.3438	0.912955
25.3438	0.903186
20.9688	0.903186
20.9688	0.85686
33	0.85686
33	0.895964
31.5	0.895964
31.5	0.940977
31	0.940977
31	1
31	0.940977
32	0.940977
32	1
32	0.940977
31.5	0.940977
31.5	0.895964
34.5	0.895964
34.5	0.930374
33.5	0.930374
33.5	0.957991
33	0.957991
33	1
33	0.957991
34	0.957991
34	1
34	0.957991
33.5	0.957991
33.5	0.930374
35.5	0.930374
35.5	0.956539
35	0.956539
35	1
35	0.956539
36	0.956539
36	1
36	0.956539
35.5	0.956539
35.5	0.930374
34.5	0.930374
34.5	0.895964
33	0.895964
33	0.85686
26.9844	0.85686
26.9844	0.832711
40.2856	0.832711
40.2856	0.83977
37	0.83977
37	1
37	0.83977
43.5713	0.83977
43.5713	0.856413
38.5	0.856413
38.5	0.887679
38	0.887679
38	1
38	0.887679
39	0.887679
39	1
39	0.887679
38.5	0.887679
38.5	0.856413
48.6426	0.856413
48.6426	0.860161
44.0469	0.860161
44.0469	0.889199
41.125	0.889199
41.125	0.907422
40	0.907422
40	1
40	0.907422
42.25	0.907422
42.25	0.918213
41	0.918213
41	1
41	0.918213
43.5	0.918213
43.5	0.930474
42.5	0.930474
42.5	0.959523
42	0.959523
42	1
42	0.959523
43	0.959523
43	1
43	0.959523
42.5	0.959523
42.5	0.930474
44.5	0.930474
44.5	0.955027
44	0.955027
44	1
44	0.955027
45	0.955027
45	1
45	0.955027
44.5	0.955027
44.5	0.930474
43.5	0.930474
43.5	0.918213
42.25	0.918213
42.25	0.907422
41.125	0.907422
41.125	0.889199
46.9688	0.889199
46.9688	0.901811
46	0.901811
46	1
46	0.901811
47.9375	0.901811
47.9375	0.921246
47	0.921246
47	1
47	0.921246
48.875	0.921246
48.875	0.928001
48	0.928001
48	1
48	0.928001
49.75	0.928001
49.75	0.947023
49	0.947023
49	1
49	0.947023
50.5	0.947023
50.5	0.966375
50	0.966375
50	1
50	0.966375
51	0.966375
51	1
51	0.966375
50.5	0.966375
50.5	0.947023
49.75	0.947023
49.75	0.928001
48.875	0.928001
48.875	0.921246
47.9375	0.921246
47.9375	0.901811
46.9688	0.901811
46.9688	0.889199
44.0469	0.889199
44.0469	0.860161
53.2383	0.860161
53.2383	0.872514
52	0.872514
52	1
52	0.872514
54.4766	0.872514
54.4766	0.880826
53	0.880826
53	1
53	0.880826
55.9531	0.880826
55.9531	0.903153
54	0.903153
54	1
54	0.903153
57.9062	0.903153
57.9062	0.905035
55.75	0.905035
55.75	0.932148
55	0.932148
55	1
55	0.932148
56.5	0.932148
56.5	0.94138
56	0.94138
56	1
56	0.94138
57	0.94138
57	1
57	0.94138
56.5	0.94138
56.5	0.932148
55.75	0.932148
55.75	0.905035
60.0625	0.905035
60.0625	0.921109
58.5	0.921109
58.5	0.948073
58	0.948073
58	1
58	0.948073
59	0.948073
59	1
59	0.948073
58.5	0.948073
58.5	0.921109
61.625	0.921109
61.625	0.937483
60.5	0.937483
60.5	0.970327
60	0.970327
60	1
60	0.970327
61	0.970327
61	1
61	0.970327
60.5	0.970327
60.5	0.937483
62.75	0.937483
62.75	0.957426
62	0.957426
62	1
62	0.957426
63.5	0.957426
63.5	0.972424
63	0.972424
63	1
63	0.972424
64	0.972424
64	1
64	0.972424
63.5	0.972424
63.5	0.957426
62.75	0.957426
62.75	0.937483
61.625	0.937483
61.625	0.921109
60.0625	0.921109
60.0625	0.905035
57.9062	0.905035
57.9062	0.903153
55.9531	0.903153
55.9531	0.880826
54.4766	0.880826
54.4766	0.872514
53.2383	0.872514
53.2383	0.860161
48.6426	0.860161
48.6426	0.856413
43.5713	0.856413
43.5713	0.83977
40.2856	0.83977
40.2856	0.832711
33.635	0.832711
33.635	0.814836
19.9034	0.814836
19.9034	0.779963
11.2017	0.779963
11.2017	0.73517
6.10086	0.73517

## Sheet: _HID51
0	0
0	34
0.1	34
0.1	0
0.1	1
0.15	1
0.15	0
0.15	4
0.2	4
0.2	0
0.2	2
0.25	2
0.25	0
0.25	4
0.3	4
0.3	0
0.3	0
0.35	0
0.35	0
0.35	0
0.4	0
0.4	0
0.4	1
0.45	1
0.45	0
0.45	2
0.5	2
0.5	0
0.5	2
0.55	2
0.55	0
0.55	0
0.6	0
0.6	0
0.6	1
0.65	1
0.65	0
0.65	0
0.7	0
0.7	0
0.7	0
0.75	0
0.75	0
0.75	0
0.8	0
0.8	0
0.8	0
0.85	0
0.85	0
0.85	0
0.9	0
0.9	0
0.9	0
0.95	0
0.95	0
0.95	1
1	1
1	0
1	0
0	0
0	0

## Sheet: _HID47
	Age	SER	iso_BCFAs	anteiso_BCFAs	eSCFAs	oSCFAs	MUFAs	PUFAs	FOHs	VitaminE	Cholesterol	Squalene	TGs	WEs	C16:1/C16:0	C17:1/C17:0	C18:1/C18:0
Age	1	0.635544	0.142805	0.0861363	0.166984	0.349834	0.202496	0.122404	0.0438237	0.138271	0.0687579	0.464683	0.601139	0.713806	0.154894	0.0158672	0.0256898
SER	0.635544	1	0.13845	0.255832	0.0150489	0.442438	0.434914	0.27389	0.0985704	0.23702	0.423627	0.24304	0.416416	0.472139	0.348382	0.353649	0.261851
iso_BCFAs	0.142805	0.13845	1	0.803008	0.359398	0.709774	0.688722	0.473684	0.302256	0.227068	0.365414	0.452632	0.00526712	0.203913	0.439098	0.300752	0.694737
anteiso_BCFAs	0.0861363	0.255832	0.803008	1	0.365414	0.732331	0.697744	0.451128	0.46015	0.141353	0.505263	0.384962	0.0240783	0.173063	0.550376	0.383459	0.586466
eSCFAs	0.166984	0.0150489	0.359398	0.365414	1	0.174436	0.21203	0.353383	0.160902	0.135338	0.0992481	0.160902	0.252822	0.150489	0.324812	0.100752	0.150376
oSCFAs	0.349834	0.442438	0.709774	0.732331	0.174436	1	0.84812	0.488722	0.243609	0.13985	0.691729	0.618045	0.402558	0.531979	0.694737	0.403008	0.6
MUFAs	0.202496	0.434914	0.688722	0.697744	0.21203	0.84812	1	0.693233	0.281203	0.0646617	0.702256	0.506767	0.292701	0.500376	0.709774	0.577444	0.748872
PUFAs	0.122404	0.27389	0.473684	0.451128	0.353383	0.488722	0.693233	1	0.396992	0.0150376	0.234586	0.132331	0.0413845	0.392024	0.493233	0.147368	0.407519
FOHs	0.0438237	0.0985704	0.302256	0.46015	0.160902	0.243609	0.281203	0.396992	1	0.213534	0.0932331	0.0691729	0.14146	0.0752446	0.225564	0.0766917	0.0210526
VitaminE	0.138271	0.23702	0.227068	0.141353	0.135338	0.13985	0.0646617	0.0150376	0.213534	1	0.0571429	0.112782	0.0511663	0.218209	0.0962406	0.136842	0.278195
Cholesterol	0.0687579	0.423627	0.365414	0.505263	0.0992481	0.691729	0.702256	0.234586	0.0932331	0.0571429	1	0.305263	0.379233	0.34462	0.66015	0.490226	0.500752
Squalene	0.464683	0.24304	0.452632	0.384962	0.160902	0.618045	0.506767	0.132331	0.0691729	0.112782	0.305263	1	0.606471	0.687735	0.44812	0.285714	0.415038
TGs	0.601139	0.416416	0.00526712	0.0240783	0.252822	0.402558	0.292701	0.0413845	0.14146	0.0511663	0.379233	0.606471	1	0.701807	0.235515	0.0812641	0.0526712
WEs	0.713806	0.472139	0.203913	0.173063	0.150489	0.531979	0.500376	0.392024	0.0752446	0.218209	0.34462	0.687735	0.701807	1	0.408578	0.153499	0.228743
C16:1/C16:0	0.154894	0.348382	0.439098	0.550376	0.324812	0.694737	0.709774	0.493233	0.225564	0.0962406	0.66015	0.44812	0.235515	0.408578	1	0.42406	0.556391
C17:1/C17:0	0.0158672	0.353649	0.300752	0.383459	0.100752	0.403008	0.577444	0.147368	0.0766917	0.136842	0.490226	0.285714	0.0812641	0.153499	0.42406	1	0.630075
C18:1/C18:0	0.0256898	0.261851	0.694737	0.586466	0.150376	0.6	0.748872	0.407519	0.0210526	0.278195	0.500752	0.415038	0.0526712	0.228743	0.556391	0.630075	1

## Sheet: _HID46
	Age	SER	iso_BCFAs	anteiso_BCFAs	eSCFAs	oSCFAs	MUFAs	PUFAs	FOHs	VitaminE	Cholesterol	Squalene	TGs	WEs	C16:1/C16:0	C17:1/C17:0	C18:1/C18:0
Age	1	0.0957893	0.216406	0.00436303	0.0248693	0.0890058	0.0724263	0.0322864	0.0798434	0.511783	0.106458	0.0226877	0.356037	0.13818	0.0209425	0.0584646	0.157942
SER	0.0957893	1	0.690585	0.771037	0.382692	0.762775	0.691455	0.652316	0.136986	0.0691455	0.795825	0.740161	0.664926	0.420366	0.613177	0.356164	0.536204
iso_BCFAs	0.216406	0.690585	1	0.87913	0.608696	0.793043	0.850435	0.726957	0.165217	0.206957	0.692174	0.689565	0.464216	0.328475	0.491304	0.432174	0.701739
anteiso_BCFAs	0.00436303	0.771037	0.87913	1	0.450435	0.876522	0.958261	0.775652	0.364348	0.0165217	0.756522	0.864348	0.601697	0.452904	0.723478	0.59913	0.843478
eSCFAs	0.0248693	0.382692	0.608696	0.450435	1	0.310435	0.516522	0.558261	0.106087	0.266957	0.426087	0.294783	0.517729	0.317599	0.149565	0.236522	0.28
oSCFAs	0.0890058	0.762775	0.793043	0.876522	0.310435	1	0.863478	0.613043	0.373043	0.0165217	0.722609	0.809565	0.495106	0.39243	0.786087	0.528696	0.771304
MUFAs	0.0724263	0.691455	0.850435	0.958261	0.516522	0.863478	1	0.785217	0.346957	0.0669565	0.76087	0.848696	0.642158	0.52556	0.69913	0.647826	0.851304
PUFAs	0.0322864	0.652316	0.726957	0.775652	0.558261	0.613043	0.785217	1	0.086087	0.00782609	0.734783	0.648696	0.636067	0.475093	0.466087	0.402609	0.487826
FOHs	0.0798434	0.136986	0.165217	0.364348	0.106087	0.373043	0.346957	0.086087	1	0.0608696	0.0417391	0.473913	0.233631	0.3598	0.392174	0.554783	0.675652
VitaminE	0.511783	0.0691455	0.206957	0.0165217	0.266957	0.0165217	0.0669565	0.00782609	0.0608696	1	0.0478261	0.256522	0.13139	0.0800522	0.0591304	0.183478	0.0321739
Cholesterol	0.106458	0.795825	0.692174	0.756522	0.426087	0.722609	0.76087	0.734783	0.0417391	0.0478261	1	0.827826	0.564716	0.309767	0.604348	0.437391	0.541739
Squalene	0.0226877	0.740161	0.689565	0.864348	0.294783	0.809565	0.848696	0.648696	0.473913	0.256522	0.827826	1	0.660866	0.466826	0.714783	0.667826	0.793913
TGs	0.356037	0.664926	0.464216	0.601697	0.517729	0.495106	0.642158	0.636067	0.233631	0.13139	0.564716	0.660866	1	0.720505	0.381988	0.529911	0.507287
WEs	0.13818	0.420366	0.328475	0.452904	0.317599	0.39243	0.52556	0.475093	0.3598	0.0800522	0.309767	0.466826	0.720505	1	0.32717	0.563846	0.481183
C16:1/C16:0	0.0209425	0.613177	0.491304	0.723478	0.149565	0.786087	0.69913	0.466087	0.392174	0.0591304	0.604348	0.714783	0.381988	0.32717	1	0.490435	0.611304
C17:1/C17:0	0.0584646	0.356164	0.432174	0.59913	0.236522	0.528696	0.647826	0.402609	0.554783	0.183478	0.437391	0.667826	0.529911	0.563846	0.490435	1	0.668696
C18:1/C18:0	0.157942	0.536204	0.701739	0.843478	0.28	0.771304	0.851304	0.487826	0.675652	0.0321739	0.541739	0.793913	0.507287	0.481183	0.611304	0.668696	1

## Sheet: _HID45
	Age	SER	iso_BCFAs	anteiso_BCFAs	eSCFAs	oSCFAs	MUFAs	PUFAs	FOHs	VitaminE	Cholesterol	Squalene	TGs	WEs	C16:1/C16:0	C17:1/C17:0	C18:1/C18:0
Age	1	0.339495	0.394728	0.0775896	0.114501	0.211676	0.329191	0.0595105	0.209417	0.403014	0.164219	0.149153	0.17075	0.262722	0.418833	0.283993	0.326178
SER	0.339495	1	0.677712	0.687501	0.41491	0.616718	0.770332	0.276356	0.0888555	0.30497	0.305723	0.565513	0.21477	0.529013	0.491717	0.614459	0.472892
iso_BCFAs	0.394728	0.677712	1	0.845113	0.36391	0.726316	0.858647	0.276692	0.0992481	0.21203	0.228571	0.715789	0.231753	0.507148	0.714286	0.554887	0.718797
anteiso_BCFAs	0.0775896	0.687501	0.845113	1	0.37594	0.798496	0.878195	0.431579	0.0315789	0.00451128	0.378947	0.876692	0.30775	0.596689	0.649624	0.509774	0.699248
eSCFAs	0.114501	0.41491	0.36391	0.37594	1	0.290226	0.488722	0.33985	0.0601504	0.386466	0.181955	0.353383	0.180587	0.297968	0.243609	0.712782	0.26015
oSCFAs	0.211676	0.616718	0.726316	0.798496	0.290226	1	0.804511	0.353383	0.0902256	0.32782	0.172932	0.774436	0.406321	0.598947	0.547368	0.442105	0.809023
MUFAs	0.329191	0.770332	0.858647	0.878195	0.488722	0.804511	1	0.634586	0.0526316	0.350376	0.309774	0.825564	0.267118	0.703537	0.649624	0.712782	0.837594
PUFAs	0.0595105	0.276356	0.276692	0.431579	0.33985	0.353383	0.634586	1	0.171429	0.330827	0.124812	0.508271	0.0165538	0.487585	0.249624	0.380451	0.631579
FOHs	0.209417	0.0888555	0.0992481	0.0315789	0.0601504	0.0902256	0.0526316	0.171429	1	0.416541	0.0195489	0.133835	0.434914	0.496614	0.0781955	0.043609	0.037594
VitaminE	0.403014	0.30497	0.21203	0.00451128	0.386466	0.32782	0.350376	0.330827	0.416541	1	0.0075188	0.245113	0.182844	0.480813	0.0541353	0.493233	0.303759
Cholesterol	0.164219	0.305723	0.228571	0.378947	0.181955	0.172932	0.309774	0.124812	0.0195489	0.0075188	1	0.589474	0	0.425884	0.138346	0.321805	0.145865
Squalene	0.149153	0.565513	0.715789	0.876692	0.353383	0.774436	0.825564	0.508271	0.133835	0.245113	0.589474	1	0.320542	0.770504	0.568421	0.532331	0.714286
TGs	0.17075	0.21477	0.231753	0.30775	0.180587	0.406321	0.267118	0.0165538	0.434914	0.182844	0	0.320542	1	0.415663	0.219714	0.222724	0.217457
WEs	0.262722	0.529013	0.507148	0.596689	0.297968	0.598947	0.703537	0.487585	0.496614	0.480813	0.425884	0.770504	0.415663	1	0.538751	0.666667	0.59067
C16:1/C16:0	0.418833	0.491717	0.714286	0.649624	0.243609	0.547368	0.649624	0.249624	0.0781955	0.0541353	0.138346	0.568421	0.219714	0.538751	1	0.305263	0.630075
C17:1/C17:0	0.283993	0.614459	0.554887	0.509774	0.712782	0.442105	0.712782	0.380451	0.043609	0.493233	0.321805	0.532331	0.222724	0.666667	0.305263	1	0.496241
C18:1/C18:0	0.326178	0.472892	0.718797	0.699248	0.26015	0.809023	0.837594	0.631579	0.037594	0.303759	0.145865	0.714286	0.217457	0.59067	0.630075	0.496241	1

## Sheet: _HID44
66	66		10.7143	66		21.5557	66		71.5379	66		434.56	66		151.818	66		275.594	66		7.45923	66		37.1705	66		1.57212	66		29.3784	66		532.471	66		1176.4	66		493.215	66		0.628531	66		0.627862	66		2.14052	66
66	66		4.46429	66		11.5647	66		11.2685	66		222.246	66		22.0932	66		38.8437	66		1.96554	66		15.2703	66		53.3803	66		12.5736	66		238.436	66		516.341	66		475.828	66		0.0733804	66		0.619429	66		1.00954	66
68	68		10.7143	68		11.0964	68		49.1096	68		393.451	68		103.465	68		214.564	68		4.70745	68		24.9519	68		5.37017	68		31.9492	68		1021.2	68		1041.25	68		922.762	68		0.371124	68		0.912575	68		1.70433	68
81	81		4.46429	81		17.4113	81		14.7332	81		342.557	81		41.5642	81		127.934	81		5.28716	81		23.2832	81		3.97137	81		15.1525	81		231.769	81		1098.79	81		492.507	81		0.200631	81		0.854125	81		2.11385	81
82	82		4.7619	82		4.6302	82		3.52163	82		97.2422	82		29.7557	82		11.8531	82		0.893035	82		98.017	82		1.09767	82		10.7253	82		19.5361	82		84.8288	82		129.523	82		0.0819254	82		0.0177673	82		0.153338	82
50	50		3.86905	50		2.16212	50		7.11138	50		94.5458	50		22.5333	50		42.0222	50		1.94173	50		15.1014	50		108.024	50		9.04928	50		321.718	50		640.444	50		421.555	50		0.291535	50		0.999052	50		0.876698	50
52	52		2.38095	52		2.25812	52		5.50379	52		120.621	52		13.4739	52		15.7605	52		1.52373	52		7.01646	52		55.6785	52		7.37877	52		145.433	52		452.477	52		412.364	52		0.0796534	52		0.684303	52		0.529625	52
55	55		9.22619	55		4.45358	55		16.6702	55		120.963	55		43.9495	55		67.7628	55		3.61481	55		24.8816	55		371.706	55		23.7242	55		473.476	55		1096.02	55		687.59	55		0.760186	55		0.601307	55		0.954456	55
82	82		8.92857	82		6.81247	82		20.393	82		187.358	82		50.868	82		78.6973	82		2.25478	82		186.282	82		1.92034	82		46.1664	82		410.735	82		1098.79	82		492.507	82		0.212783	82		0.686146	82		1.15438	82
80	80		11.0119	80		12.114	80		38.0895	80		668.009	80		92.7232	80		192.396	80		7.19598	80		106.742	80		2.79156	80		17.8921	80		461.987	80		624.057	80		474.365	80		0.117594	80		0.901373	80		1.7994	80
82	82		3.57143	82		10.1612	82		19.2626	82		340.934	82		36.2536	82		69.9848	82		3.9803	82		28.0835	82		2.15343	82		25.1122	82		320.652	82		524.433	82		355.565	82		0.0845959	82		0.780039	82		0.923897	82
83	83		2.08333	83		4.9148	83		6.38197	83		143.783	83		9.76065	83		19.8243	83		3.61107	83		130.184	83		2.84726	83		7.32115	83		30.0973	83		198.849	83		227.93	83		0.0349165	83		0.254644	83		0.33815	83
69	69		8.63095	69		24.895	69		40.2372	69		583.331	69		51.7525	69		110.773	69		5.41855	69		39.3862	69		2.38606	69		24.5591	69		589.996	69		1033.76	69		363.842	69		0.0677651	69		0.570439	69		1.0898	69
69	69		5.65476	69		25.0337	69		46.6974	69		236.841	69		100.412	69		137.19	69		3.99098	69		35.0956	69		2.85269	69		21.7676	69		632.363	69		865.786	69		447.861	69		0.73289	69		0.535153	69		1.61695	69
83	83		2.67857	83		1.22421	83		5.0518	83		63.1143	83		6.2553	83		16.3635	83		2.92279	83		19.1503	83		0.498743	83		12.2969	83		25.2833	83		86.9551	83		243.777	83		0.11999	83		0.407911	83		0.462041	83
70	70		5.37281	70		26.3242	70		36.6959	70		152.219	70		56.5004	70		128.848	70		4.68113	70		17.4861	70		0.992984	70		16.415	70		385.997	70		253.025	70		245.835	70		0.974837	70		0.589014	70		2.21213	70
83	83		5.65476	83		43.4724	83		85.2237	83		1044.26	83		63.2127	83		135.772	83		5.13314	83		26.4817	83		1.53033	83		18.477	83		420.698	83		227.022	83		284.371	83		0.0418556	83		0.576621	83		1.80541	83
77	77		5.95238	77		4.23157	77		4.89611	77		391.281	77		10.6228	77		35.9113	77		1.70228	77		18.2471	77		4.87988	77		17.2696	77		26.3921	77		124.342	77		131.667	77		0.02622	77		0.788134	77		0.266608	77
77	77		8.03571	77		20.8673	77		23.6926	77		232.454	77		40.3239	77		79.8368	77		1.80631	77		120.004	77		1.22721	77		15.6413	77		117.173	77		434.643	77		320.161	77		0.259044	77		0.466514	77		0.507589	77
84	84		4.16667	84		2.95857	84		6.52847	84		256.269	84		9.2179	84		38.23	84		6.26188	84		13.1739	84		0.827413	84		19.203	84		45.6051	84		75.5708	84		77.1131	84		0.0221447	84		0.373192	84		0.565031	84
85	85		4.16667	85		16.6878	85		36.699	85		184.776	85		64.16	85		153.783	85		4.03378	85		13.4156	85		5.57633	85		55.036	85		780.743	85		258.34	85		191.024	85		0.587306	85		0.844113	85		2.69397	85
85	85		5.35714	85		19.9714	85		30.0165	85		517.193	85		60.8042	85		175.795	85		4.67358	85		24.165	85		1.47209	85		31.2555	85		689.502	85		664.544	85		549.184	85		0.196761	85		0.910669	85		2.317	85
86	86		8.03571	86		20.1585	86		46.5478	86		255.586	86		119.354	86		153.597	86		6.47251	86		18.6178	86		3.02606	86		16.926	86		493.909	86		303.612	86		334.507	86		0.59181	86		0.542564	86		1.89633	86
62	62		9.52381	62		25.6074	62		62.5081	62		562.185	62		100.179	62		251.33	62		7.16694	62		30.0333	62		2.40387	62		22.7377	62		502.382	62		561.997	62		589.242	62		0.251919	62		0.688862	62		2.72096	62
70	70		8.92857	70		14.6999	70		13.6037	70		301.705	70		41.3699	70		113.468	70		5.63206	70		51.6447	70		23.6692	70		10.624	70		78.7706	70		434.643	70		320.161	70		0.190958	70		0.73763	70		1.87736	70
77	77		2.97619	77		2.84845	77		8.09035	77		685.977	77		14.3834	77		51.8011	77		5.84823	77		18.058	77		64.596	77		16.2682	77		108.347	77		418.607	77		450.005	77		0.0147777	77		0.59504	77		1.13654	77
86	86		6.25	86		3.24356	86		8.30475	86		320.337	86		19.473	86		39.4927	86		1.29894	86		8.76015	86		1.57713	86		26.7571	86		171.818	86		695.419	86		245.385	86		0.0442269	86		0.510464	86		0.946201	86
80	80		7.7381	80		19.0646	80		53.2399	80		191.111	80		62.021	80		182.933	80		6.34797	80		20.7604	80		1.49442	80		18.1003	80		382.517	80		640.668	80		643.131	80		0.931192	80		0.708797	80		2.34977	80
81	81		3.86905	81		5.0622	81		6.75701	81		318.751	81		9.45161	81		33.1651	81		4.83425	81		93.5629	81		1.49439	81		13.2261	81		53.8153	81		640.668	81		643.131	81		0.0160229	81		0.807573	81		0.411126	81
87	87		2.97619	87		6.29412	87		13.713	87		431.845	87		23.0978	87		50.5457	87		4.46248	87		24.5897	87		2.01802	87		13.8935	87		140.218	87		276.812	87		249.974	87		0.038967	87		0.620555	87		0.984552	87
72	72		11.0119	72		17.6504	72		42.1505	72		225.289	72		115.673	72		114.677	72		5.08101	72		20.8641	72		2.27822	72		30.1209	72		719.195	72		832.829	72		574.166	72		0.773009	72		0.435535	72		1.22149	72
78	78		4.7619	78		8.33181	78		24.172	78		266.506	78		59.9309	78		84.2572	78		5.22586	78		20.6856	78		2.24427	78		15.6566	78		345.556	78		422.239	78		377.031	78		0.201225	78		0.590008	78		1.01939	78
62	62		9.22619	62		9.57261	62		34.2079	62		232.09	62		88.3125	62		102.854	62		5.31053	62		25.2542	62		2.39292	62		21.5756	62		642.956	62		713.448	62		718.85	62		0.544322	62		0.420483	62		1.06512	62
63	63		5.65476	63		4.32475	63		9.08259	63		222.064	63		8.11139	63		18.4849	63		3.3628	63		40.7417	63		6.36516	63		14.4327	63		99.881	63		267.864	63		159.244	63		0.0248769	63		0.369632	63		0.391416	63
70	70		5.95238	70		20.8217	70		29.9926	70		702.443	70		64.1385	70		135.508	70		5.85178	70		24.9683	70		2.55062	70		17.9026	70		482.977	70		492.982	70		427.253	70		0.0809129	70		0.610857	70		1.47294	70
72	72		2.08333	72		2.65583	72		4.44531	72		97.6867	72		10.972	72		16.8071	72		2.75994	72		71.5284	72		2.24489	72		18.1799	72		87.5759	72		137.675	72		293.334	72		0.0480169	72		0.126107	72		0.411192	72
72	72		8.92857	72		10.3511	72		27.3644	72		125.108	72		54.6218	72		152.532	72		5.24517	72		11.6857	72		1.94068	72		25.589	72		313.049	72		441.287	72		444.472	72		1.27486	72		0.811183	72		2.76927	72
80	80		3.27381	80		6.82409	80		15.286	80		80.2423	80		41.2722	80		50.0111	80		1.75709	80		8.12669	80		0.929929	80		7.75348	80		120.117	80		231.541	80		255.807	80		0.395229	80		0.45753	80		1.44333	80
65	65		21.131	65		16.8825	65		71.7745	65		692.529	65		212.134	65		359.156	65		9.68422	65		47.065	65		3.37662	65		27.2229	65		408.412	65		1145.12	65		662.516	65		0.499425	65		0.709815	65		1.698	65
70	70		5.95238	70		16.7655	70		29.4866	70		441.74	70		104.128	70		181.038	70		3.74666	70		21.6212	70		2.00441	70		24.0778	70		760.985	70		1116.06	70		538.719	70		0.246777	70		0.753954	70		1.87816	70
78	78		6.54762	78		7.41565	78		27.8967	78		147.201	78		71.917	78		107.595	78		4.96197	78		23.5868	78		2.42673	78		18.7931	78		545.552	78		841.91	78		314.414	78		0.591387	78		0.735551	78		2.00992	78
73	73		3.57143	73		1.90107	73		4.83461	73		282.668	73		6.4809	73		21.0999	73		3.4399	73		85.6279	73		6.40593	73		9.06693	73		43.8716	73		215.195	73		81.0588	73		0.00918598	73		0.300218	73		0.542599	73
73	73		6.25	73		10.6227	73		30.3781	73		313.065	73		45.5045	73		150.989	73		5.55147	73		22.1321	73		4.44406	73		21.7427	73		267.474	73		524.433	73		355.565	73		0.355967	73		0.912054	73		1.53502	73
63	63		3.57143	63		5.26207	63		10.4002	63		229.96	63		18.0617	63		47.967	63		4.72355	63		111.943	63		1.38749	63		17.9361	63		89.6586	63		298.031	63		199.173	63		0.207604	63		0.573671	63		0.21831	63
65	65		8.33333	65		27.5104	65		42.9	65		351.145	65		110.85	65		157.275	65		3.28761	65		13.8375	65		4.92628	65		26.6871	65		582.514	65		620.247	65		644.332	65		0.288685	65		0.848218	65		2.45126	65
70	70		5.05952	70		24.3024	70		34.3644	70		246.065	70		75.6335	70		189.265	70		6.28192	70		222.158	70		6.52178	70		23.9157	70		684.398	70		770.459	70		716.791	70		0.619617	70		0.698194	70		1.7004	70
73	73		5.95238	73		16.6689	73		34.8574	73		487.631	73		52.2489	73		133.645	73		3.04418	73		28.3831	73		2.45861	73		17.3775	73		600.374	73		521.155	73		350.075	73		0.117098	73		0.912171	73		2.08395	73
63	63		4.16667	63		9.39873	63		12.1536	63		270.267	63		28.3581	63		50.9234	63		5.05801	63		99.8724	63		10.6803	63		14.8616	63		204.04	63		774.578	63		246.071	63		0.0884197	63		0.529308	63		0.463517	63
76	76		3.86905	76		7.10217	76		13.4041	76		110.778	76		17.1026	76		80.7678	76		6.70346	76		271.785	76		3.1065	76		17.4352	76		186.171	76		349.769	76		368.11	76		0.595576	76		0.686981	76		1.56003	76
64	64		14.881	64		24.7945	64		26.3321	64		410.464	64		81.2361	64		164.507	64		6.36696	64		21.9866	64		1.91968	64		17.9282	64		695.778	64		1041.25	64		922.762	64		0.149861	64		0.663124	64		1.86266	64
78	78		7.14286	78		22.4521	78		30.8868	78		311.097	78		80.1415	78		115.365	78		3.21242	78		12.7867	78		2.02645	78		21.771	78		457.323	78		228.617	78		330.24	78		0.169747	78		0.71793	78		2.10132	78
79	79		2.67857	79		3.06018	79		4.94956	79		104.702	79		65.3402	79		30.4123	79		2.25289	79		44.512	79		2.86644	79		9.39334	79		37.7077	79		459.626	79		134.326	79		0.0529064	79		0.0313212	79		1.37634	79
65	65		9.22619	65		4.67931	65		12.7465	65		470.059	65		17.628	65		35.0964	65		2.95111	65		25.3865	65		2.52762	65		16.2617	65		230.855	65		521.155	65		350.075	65		0.0235088	65		0.708786	65		0.525832	65
76	76		7.7381	76		18.01	76		31.069	76		268.935	76		81.054	76		162.097	76		4.75808	76		17.8086	76		1.93384	76		18.9223	76		276.424	76		241.685	76		366.973	76		0.423483	76		0.928166	76		2.19381	76
87	87		7.14286	87		27.088	87		82.8088	87		582.123	87		260.207	87		561.218	87		9.91381	87		37.9938	87		1.37198	87		24.7917	87		571.314	87		238.672	87		379.861	87		1.64839	87		0.723771	87		2.51556	87
77	77		0.892857	77		1.23553	77		3.30741	77		79.5834	77		7.8444	77		12.1177	77		3.16648	77		215.406	77		10.8989	77		9.57569	77		26.5214	77		203.501	77		262.605	77		0.0190175	77		0.0365277	77		0.329095	77
71	71		8.63095	71		106.09	71		85.1737	71		505.759	71		170.961	71		479.316	71		10.1595	71		36.2631	71		3.22125	71		28.7556	71		498.027	71		236.015	71		401.305	71		0.899313	71		0.981659	71		3.28458	71
72	72		2.97619	72		2.59577	72		4.85623	72		358.056	72		10.06	72		18.9433	72		1.31524	72		85.1363	72		2.28287	72		9.19293	72		27.0745	72		258.34	72		191.024	72		0.0125659	72		0.235298	72		0.343539	72
79	79		4.46429	79		12.9392	79		14.7945	79		117.837	79		31.0938	79		57.2747	79		2.08951	79		16.4501	79		1.05935	79		19.9508	79		175.059	79		603.193	79		172.754	79		0.411544	79		0.513119	79		0.949817	79
88	88		3.57143	88		3.1772	88		5.5354	88		112.232	88		11.6387	88		21.1264	88		1.32355	88		8.00555	88		0.303321	88		8.7075	88		11.6284	88		392.516	88		63.2173	88		0.0874506	88		0.412724	88		0.329397	88
80	80		3.57143	80		1.5548	80		3.82089	80		63.6796	80		5.504	80		13.5577	80		2.51337	80		83.3994	80		2.35451	80		15.188	80		148.524	80		346.049	80		172.84	80		0.105972	80		0.278616	80		0.286439	80
89	89		1.78571	89		4.09347	89		8.81061	89		268.095	89		16.8557	89		31.46	89		3.94309	89		29.6126	89		1.00511	89		12.903	89		71.4096	89		570.236	89		102.117	89		0.0350279	89		0.401879	89		0.522407	89
77	77		1.78571	77		3.80999	77		4.87106	77		128.361	77		5.69507	77		15.9852	77		1.2427	77		30.0668	77		1.29077	77		6.71292	77		13.0207	77		242.925	77		104.948	77		0.0272489	77		0.377752	77		0.740275	77
77	77		2.38095	77		2.91316	77		4.39713	77		300.649	77		7.893	77		20.6109	77		3.06289	77		19.8669	77		0.349712	77		8.53646	77		37.7716	77		832.829	77		574.166	77		0.0125918	77		0.424378	77		0.537929	77

[truncated: 69 more sheets: _HID44_HID, _HID44_HID_HID, _HID44_HID_HID_HID, _HID43, _HID42, _HID41, _HID40, _HID39, _HID38, _HID37, _HID36, _HID35, _HID34, _HID33, _HID32, _HID31, _HID30, _HID29, _HID28, _HID27 …]
